# Supplementary material for: Selective photocatalytic CO2 reduction in aerobic environment by microporous Pd-porphyrin-based polymers coated hollow TiO2
Source: Nat Commun. 2022 Mar 17;13:1400. doi: 10.1038/s41467-022-29102-0 (PMC8930982; doi:10.1038/s41467-022-29102-0)
Supplement: Supplementary file 3 — Source Data [file 41467_2022_29102_MOESM3_ESM.xlsx]

## Sheet: Figure 2a
CH4(μmol g-1 h-1)
	X-axis	1	2	3	Y-axis-average	Y-error
Blank	1	0	0	0	0	0
Pd-HPP-TiO2 Dark	1.5	0	0	0	0	0
Pd-HPP	2.5	0.43	0.36	0.26	0.35	0.07
TiO2	3.5	4.16	4.8	4	4.32	0.35
HPP-TiO2	4.5	6.26	6.94	5.93	6.37	0.42
Pd-HPP-TiO2	5.5	48.2	47.95	45.39	47.18	1.27
CO(μmol g-1 h-1)
	X-axis	1	2	3	Y-axis-average	Y-error
Blank	1	0	0	0	0	0
Pd-HPP-TiO2 Dark	1.5	0	0	0	0	0
Pd-HPP	2.5	11.54	15.28	12.79	13.2	1.56
TiO2	3.5	1.6	1.56	1.92	1.69	0.16
HPP-TiO2	4.5	16.33	19.36	17.42	17.7	1.25
Pd-HPP-TiO2	5.5	32.64	33.99	36.67	34.43	1.67

## Sheet: Figure 2b
X-axis	Y-axis
Time（min）	O2 evolution (μmol g-1)
1	16.6784
2	18.2494
3	18.5899
4	17.4108
5	18.7229
6	18.1013
7	17.1227
8	17.4448
9	16.8614
10	16.7909
11	17.0684
12	17.5358
13	17.6277
14	17.6619
15	17.956
16	18.3834
17	16.9577
18	17.5522
19	17.3721
20	16.3902
21	16.6651
22	16.5071
23	16.826
24	16.8913
25	16.8241
26	16.5341
27	17.2049
28	16.3137
29	16.9505
30	17.0596
31	16.6929
32	19.6743
33	21.4794
34	23.1212
35	26.0015
36	26.6485
37	30.431
38	31.9084
39	34.3848
40	37.9081
41	39.7371
42	42.3595
43	44.1736
44	46.3301
45	50.7073
46	51.2546
47	53.7957
48	55.6707
49	57.4233
50	61.1345
51	60.9921
52	63.6088
53	65.7061
54	67.7529
55	69.3502
56	71.4231
57	73.5015
58	74.8022
59	76.5406
60	77.5012
61	81.0062
62	81.0925
63	83.7468
64	84.9952
65	86.8738
66	88.106
67	90.0415
68	90.7947
69	94.8506
70	95.4127
71	95.9223
72	98.8525
73	101.1
74	102.432
75	105.629
76	107.002
77	108.346
78	112.047
79	111.595
80	115.767
81	117.104
82	119.746
83	121.246
84	124.924
85	127.451
86	128.958
87	134.725
88	136.946
89	139.934
90	144.389
91	144.14
92	146.394
93	144.735
94	146.189
95	144.91
96	146.038
97	145.005
98	144.59
99	145.904
100	143.685
101	145.269
102	142.013
103	143.341
104	144.516
105	143.338
106	144.493
107	146.388
108	145.204
109	143.341
110	144.516
111	143.338
112	144.493
113	146.388
114	145.204
115	146.634
116	144.573
117	145.022

## Sheet: Figure 2c
Pd-HPP-TiO2			HPP-TiO2			TiO2			Pd-HPP
X-axis	Y-axis		X-axis	Y-axis		X-axis	Y-axis		X-axis	Y-axis
Time（s）	Photocurrent(10-7A cm-2)		Time（s）	Photocurrent(10-7A cm-2)		Time（s）	Photocurrent(10-7A cm-2)		Time（s）	Photocurrent(10-7A cm-2)
5	0.455		5	0.0238		5	0.372		5	0.000853
5.1	0.451		5.1	0.027		5.1	0.372		5.1	0.00303
5.2	0.445		5.2	0.0262		5.2	0.37		5.2	-0.000798
5.3	0.441		5.3	0.0257		5.3	0.37		5.3	-0.000571
5.4	0.437		5.4	0.0239		5.4	0.367		5.4	0.00227
5.5	0.427		5.5	0.022		5.5	0.366		5.5	0.00104
5.6	0.427		5.6	0.0222		5.6	0.362		5.6	0.00158
5.7	0.421		5.7	0.022		5.7	0.363		5.7	0.00186
5.8	0.419		5.8	0.0224		5.8	0.364		5.8	0.00527
5.9	0.413		5.9	0.0229		5.9	0.36		5.9	0.00226
6	0.404		6	0.0232		6	0.358		6	0.00309
6.1	0.404		6.1	0.0191		6.1	0.357		6.1	0.000429
6.2	0.4		6.2	0.0219		6.2	0.352		6.2	-0.000854
6.3	0.386		6.3	0.0195		6.3	0.351		6.3	-0.000562
6.4	0.39		6.4	0.0192		6.4	0.347		6.4	-6.2e-05
6.5	0.395		6.5	0.0186		6.5	0.346		6.5	-0.000279
6.6	0.392		6.6	0.0191		6.6	0.342		6.6	-0.000826
6.7	0.386		6.7	0.0201		6.7	0.34		6.7	-0.000751
6.8	0.371		6.8	0.0188		6.8	0.339		6.8	-4.31e-05
6.9	0.366		6.9	0.0143		6.9	0.34		6.9	0.000466
7	0.366		7	0.0153		7	0.336		7	0.000127
7.1	0.35		7.1	0.018		7.1	0.334		7.1	-0.00226
7.2	0.343		7.2	0.0205		7.2	0.333		7.2	-0.0019
7.3	0.345		7.3	0.0207		7.3	0.334		7.3	-0.00358
7.4	0.343		7.4	0.0193		7.4	0.33		7.4	-0.00501
7.5	0.342		7.5	0.0159		7.5	0.328		7.5	-0.0028
7.6	0.34		7.6	0.0157		7.6	0.329		7.6	-0.00374
7.7	0.338		7.7	0.0206		7.7	0.324		7.7	-0.00733
7.8	0.332		7.8	0.0187		7.8	0.328		7.8	-0.00592
7.9	0.32		7.9	0.0162		7.9	0.328		7.9	-0.00149
8	0.308		8	0.0241		8	0.328		8	-0.00253
8.1	0.296		8.1	0.0224		8.1	0.327		8.1	-0.00552
8.2	0.299		8.2	0.0229		8.2	0.327		8.2	-0.0037
8.3	0.3		8.3	0.0211		8.3	0.329		8.3	-0.00388
8.4	0.298		8.4	0.0211		8.4	0.326		8.4	-0.00125
8.5	0.303		8.5	0.0217		8.5	0.325		8.5	-0.00284
8.6	0.301		8.6	0.0199		8.6	0.323		8.6	-0.00125
8.7	0.294		8.7	0.0206		8.7	0.319		8.7	-0.00339
8.8	0.297		8.8	0.0196		8.8	0.319		8.8	-0.00388
8.9	0.3		8.9	0.0208		8.9	0.318		8.9	-0.00262
9	0.294		9	0.0175		9	0.318		9	-0.00603
9.1	0.284		9.1	0.0159		9.1	0.317		9.1	-0.013
9.2	0.285		9.2	0.0177		9.2	0.317		9.2	-0.00867
9.3	0.286		9.3	0.0195		9.3	0.312		9.3	-0.0074
9.4	0.281		9.4	0.0181		9.4	0.311		9.4	-0.00844
9.5	0.254		9.5	0.02		9.5	0.314		9.5	-0.00872
9.6	0.243		9.6	0.0218		9.6	0.308		9.6	-0.00768
9.7	0.258		9.7	0.0239		9.7	0.307		9.7	-0.0089
9.8	0.257		9.8	0.023		9.8	0.305		9.8	-0.00901
9.9	0.256		9.9	0.0202		9.9	0.306		9.9	-0.00458
10	0.256		10	0.0184		10	0.306		10	-0.00297
10.1	0.263		10.1	0.0202		10.1	0.3		10.1	-0.0059
10.2	0.264		10.2	0.0207		10.2	0.3		10.2	-0.00484
10.3	0.254		10.3	0.0176		10.3	0.298		10.3	-0.00118
10.4	0.245		10.4	0.0201		10.4	0.298		10.4	-0.00201
10.5	0.239		10.5	0.0202		10.5	0.295		10.5	-0.00146
10.6	0.225		10.6	0.0231		10.6	0.294		10.6	-0.0016
10.7	0.226		10.7	0.0227		10.7	0.294		10.7	-0.00303
10.8	0.237		10.8	0.0222		10.8	0.295		10.8	0.0016
10.9	0.236		10.9	0.021		10.9	0.292		10.9	0.00261
11	0.222		11	0.0235		11	0.292		11	-0.00171
11.1	0.225		11.1	0.0237		11.1	0.29		11.1	-0.00153
11.2	0.236		11.2	0.0213		11.2	0.287		11.2	-0.00282
11.3	0.228		11.3	0.0216		11.3	0.29		11.3	-0.00142
11.4	0.217		11.4	0.0229		11.4	0.289		11.4	-0.00426
11.5	0.222		11.5	0.0219		11.5	0.288		11.5	-0.00502
11.6	0.224		11.6	0.0241		11.6	0.288		11.6	-0.00342
11.7	0.22		11.7	0.0233		11.7	0.286		11.7	-0.00131
11.8	0.215		11.8	0.0227		11.8	0.287		11.8	0.000297
11.9	0.21		11.9	0.0234		11.9	0.284		11.9	-0.00206
12	0.206		12	0.0208		12	0.283		12	0.000636
12.1	0.21		12.1	0.0243		12.1	0.282		12.1	-0.00118
12.2	0.213		12.2	0.0259		12.2	0.281		12.2	-0.00117
12.3	0.206		12.3	0.0251		12.3	0.281		12.3	-0.00414
12.4	0.206		12.4	0.0235		12.4	0.279		12.4	-0.00656
12.5	0.202		12.5	0.0233		12.5	0.276		12.5	-0.00406
12.6	0.206		12.6	0.0271		12.6	0.28		12.6	-0.00571
12.7	0.196		12.7	0.0279		12.7	0.278		12.7	-0.00602
12.8	0.208		12.8	0.0248		12.8	0.278		12.8	0.000655
12.9	0.207		12.9	0.0245		12.9	0.275		12.9	0.00182
13	0.195		13	0.0216		13	0.275		13	-0.00117
13.1	0.19		13.1	0.0205		13.1	0.276		13.1	-0.00147
13.2	0.186		13.2	0.02		13.2	0.273		13.2	0.00282
13.3	0.197		13.3	0.0217		13.3	0.276		13.3	0.00583
13.4	0.201		13.4	0.024		13.4	0.27		13.4	0.00387
13.5	0.193		13.5	0.0238		13.5	0.272		13.5	0.00818
13.6	0.182		13.6	0.0212		13.6	0.274		13.6	0.0076
13.7	0.18		13.7	0.0219		13.7	0.273		13.7	0.00671
13.8	0.192		13.8	0.0221		13.8	0.275		13.8	0.00496
13.9	0.193		13.9	0.025		13.9	0.273		13.9	0.005
14	0.177		14	0.0222		14	0.27		14	0.00413
14.1	0.169		14.1	0.0219		14.1	0.271		14.1	0.00423
14.2	0.187		14.2	0.0248		14.2	0.27		14.2	0.00433
14.3	0.184		14.3	0.0236		14.3	0.273		14.3	0.00379
14.4	0.176		14.4	0.023		14.4	0.272		14.4	0.00256
14.5	0.18		14.5	0.0234		14.5	0.271		14.5	-0.00322
14.6	0.18		14.6	0.0224		14.6	0.268		14.6	-0.00418
14.7	0.174		14.7	0.0235		14.7	0.27		14.7	-0.00786
14.8	0.171		14.8	0.0253		14.8	0.27		14.8	-0.00442
14.9	0.156		14.9	0.021		14.9	0.27		14.9	0.00119
15	0.168		15	0.0262		15	0.267		15	0.00205
15.1	0.183		15.1	0.0244		15.1	0.268		15.1	0.00306
15.2	0.182		15.2	0.0247		15.2	0.267		15.2	0.0038
15.3	0.178		15.3	0.0257		15.3	0.268		15.3	0.00218
15.4	0.181		15.4	0.0251		15.4	0.269		15.4	-0.00201
15.5	0.175		15.5	0.0276		15.5	0.271		15.5	-0.00225
15.6	0.178		15.6	0.0266		15.6	0.268		15.6	-0.000892
15.7	0.178		15.7	0.0278		15.7	0.269		15.7	0.00149
15.8	0.175		15.8	0.0271		15.8	0.27		15.8	0.00146
15.9	0.173		15.9	0.026		15.9	0.272		15.9	0.00191
16	0.168		16	0.0271		16	0.273		16	-0.000241
16.1	0.163		16.1	0.0247		16.1	0.27		16.1	-0.00118
16.2	0.164		16.2	0.0252		16.2	0.268		16.2	0.000702
16.3	0.169		16.3	0.0271		16.3	0.268		16.3	0.000146
16.4	0.174		16.4	0.0245		16.4	0.268		16.4	6.07e-05
16.5	0.177		16.5	0.0223		16.5	0.268		16.5	0.000844
16.6	0.175		16.6	0.023		16.6	0.268		16.6	0.00146
16.7	0.171		16.7	0.0241		16.7	0.263		16.7	-0.00106
16.8	0.163		16.8	0.0248		16.8	0.267		16.8	-0.000967
16.9	0.159		16.9	0.0238		16.9	0.27		16.9	0.00258
17	0.151		17	0.0228		17	0.272		17	0.00102
17.1	0.139		17.1	0.0256		17.1	0.271		17.1	0.00125
17.2	0.136		17.2	0.0259		17.2	0.271		17.2	-0.00101
17.3	0.141		17.3	0.026		17.3	0.269		17.3	-0.000958
17.4	0.142		17.4	0.0291		17.4	0.268		17.4	-0.00138
17.5	0.149		17.5	0.0264		17.5	0.267		17.5	0.00147
17.6	0.155		17.6	0.029		17.6	0.264		17.6	-0.00255
17.7	0.16		17.7	0.0277		17.7	0.263		17.7	-0.00205
17.8	0.155		17.8	0.0287		17.8	0.261		17.8	-0.0045
17.9	0.157		17.9	0.0277		17.9	0.26		17.9	-0.00773
18	0.158		18	0.0253		18	0.259		18	0.115
18.1	1.49		18.1	0.0252		18.1	0.511		18.1	0.142
18.2	1.84		18.2	0.0256		18.2	0.912		18.2	0.144
18.3	2.03		18.3	0.024		18.3	0.863		18.3	0.145
18.4	2.22		18.4	0.0269		18.4	0.852		18.4	0.149
18.5	2.37		18.5	0.0262		18.5	0.842		18.5	0.154
18.6	2.5		18.6	0.0248		18.6	0.84		18.6	0.158
18.7	2.6		18.7	0.0243		18.7	0.836		18.7	0.159
18.8	2.69		18.8	0.0255		18.8	0.829		18.8	0.165
18.9	2.78		18.9	0.0257		18.9	0.833		18.9	0.168
19	2.86		19	0.0253		19	0.831		19	0.173
19.1	2.92		19.1	0.0951		19.1	0.83		19.1	0.174
19.2	2.98		19.2	0.505		19.2	0.834		19.2	0.176
19.3	3.02		19.3	0.666		19.3	0.832		19.3	0.183
19.4	3.06		19.4	0.731		19.4	0.834		19.4	0.184
19.5	3.1		19.5	0.775		19.5	0.836		19.5	0.187
19.6	3.13		19.6	0.804		19.6	0.834		19.6	0.188
19.7	3.15		19.7	0.827		19.7	0.833		19.7	0.191
19.8	3.19		19.8	0.84		19.8	0.837		19.8	0.192
19.9	3.21		19.9	0.857		19.9	0.835		19.9	0.197
20	3.23		20	0.867		20	0.84		20	0.201
20.1	3.25		20.1	0.873		20.1	0.844		20.1	0.203
20.2	3.27		20.2	0.881		20.2	0.843		20.2	0.207
20.3	3.28		20.3	0.887		20.3	0.844		20.3	0.208
20.4	3.3		20.4	0.888		20.4	0.847		20.4	0.209
20.5	3.31		20.5	0.897		20.5	0.849		20.5	0.212
20.6	3.32		20.6	0.901		20.6	0.853		20.6	0.213
20.7	3.33		20.7	0.903		20.7	0.85		20.7	0.215
20.8	3.34		20.8	0.91		20.8	0.854		20.8	0.214
20.9	3.35		20.9	0.909		20.9	0.855		20.9	0.218
21	3.36		21	0.917		21	0.855		21	0.219
21.1	3.37		21.1	0.912		21.1	0.853		21.1	0.22
21.2	3.37		21.2	0.917		21.2	0.861		21.2	0.224
21.3	3.37		21.3	0.914		21.3	0.861		21.3	0.223
21.4	3.38		21.4	0.92		21.4	0.861		21.4	0.226
21.5	3.38		21.5	0.923		21.5	0.862		21.5	0.226
21.6	3.39		21.6	0.917		21.6	0.86		21.6	0.229
21.7	3.4		21.7	0.924		21.7	0.861		21.7	0.228
21.8	3.41		21.8	0.922		21.8	0.863		21.8	0.23
21.9	3.41		21.9	0.925		21.9	0.865		21.9	0.232
22	3.41		22	0.923		22	0.865		22	0.234
22.1	3.41		22.1	0.922		22.1	0.866		22.1	0.234
22.2	3.42		22.2	0.923		22.2	0.865		22.2	0.235
22.3	3.42		22.3	0.924		22.3	0.865		22.3	0.239
22.4	3.42		22.4	0.924		22.4	0.864		22.4	0.24
22.5	3.42		22.5	0.927		22.5	0.868		22.5	0.239
22.6	3.43		22.6	0.927		22.6	0.865		22.6	0.242
22.7	3.43		22.7	0.931		22.7	0.869		22.7	0.245
22.8	3.43		22.8	0.928		22.8	0.869		22.8	0.244
22.9	3.42		22.9	0.927		22.9	0.866		22.9	0.247
23	3.43		23	0.927		23	0.869		23	0.247
23.1	3.43		23.1	0.929		23.1	0.87		23.1	0.248
23.2	3.43		23.2	0.927		23.2	0.868		23.2	0.253
23.3	3.43		23.3	0.928		23.3	0.872		23.3	0.249
23.4	3.44		23.4	0.929		23.4	0.869		23.4	0.252
23.5	3.44		23.5	0.931		23.5	0.869		23.5	0.252
23.6	3.44		23.6	0.93		23.6	0.869		23.6	0.252
23.7	3.44		23.7	0.931		23.7	0.875		23.7	0.252
23.8	3.44		23.8	0.927		23.8	0.873		23.8	0.255
23.9	3.44		23.9	0.928		23.9	0.874		23.9	0.257
24	3.44		24	0.926		24	0.871		24	0.256
24.1	3.44		24.1	0.934		24.1	0.87		24.1	0.258
24.2	3.44		24.2	0.929		24.2	0.867		24.2	0.258
24.3	3.44		24.3	0.926		24.3	0.868		24.3	0.258
24.4	3.44		24.4	0.933		24.4	0.868		24.4	0.259
24.5	3.44		24.5	0.926		24.5	0.872		24.5	0.26
24.6	3.44		24.6	0.929		24.6	0.875		24.6	0.261
24.7	3.44		24.7	0.932		24.7	0.875		24.7	0.262
24.8	3.45		24.8	0.929		24.8	0.879		24.8	0.261
24.9	3.45		24.9	0.934		24.9	0.885		24.9	0.261
25	3.44		25	0.929		25	0.882		25	0.265
25.1	3.44		25.1	0.928		25.1	0.88		25.1	0.265
25.2	3.44		25.2	0.93		25.2	0.876		25.2	0.264
25.3	3.44		25.3	0.931		25.3	0.883		25.3	0.267
25.4	3.44		25.4	0.929		25.4	0.874		25.4	0.263
25.5	3.44		25.5	0.931		25.5	0.877		25.5	0.265
25.6	3.44		25.6	0.931		25.6	0.876		25.6	0.267
25.7	3.44		25.7	0.933		25.7	0.876		25.7	0.267
25.8	3.44		25.8	0.932		25.8	0.877		25.8	0.267
25.9	3.44		25.9	0.932		25.9	0.874		25.9	0.267
26	3.44		26	0.931		26	0.874		26	0.268
26.1	3.45		26.1	0.932		26.1	0.876		26.1	0.266
26.2	3.45		26.2	0.929		26.2	0.876		26.2	0.269
26.3	3.44		26.3	0.929		26.3	0.877		26.3	0.27
26.4	3.45		26.4	0.931		26.4	0.872		26.4	0.27
26.5	3.45		26.5	0.93		26.5	0.869		26.5	0.272
26.6	3.45		26.6	0.929		26.6	0.874		26.6	0.268
26.7	3.45		26.7	0.933		26.7	0.872		26.7	0.272
26.8	3.45		26.8	0.928		26.8	0.871		26.8	0.27
26.9	3.45		26.9	0.93		26.9	0.874		26.9	0.269
27	3.46		27	0.931		27	0.87		27	0.27
27.1	3.45		27.1	0.929		27.1	0.868		27.1	0.273
27.2	3.45		27.2	0.933		27.2	0.871		27.2	0.27
27.3	3.45		27.3	0.931		27.3	0.867		27.3	0.274
27.4	3.45		27.4	0.935		27.4	0.869		27.4	0.273
27.5	3.45		27.5	0.929		27.5	0.869		27.5	0.273
27.6	3.45		27.6	0.931		27.6	0.872		27.6	0.274
27.7	3.45		27.7	0.932		27.7	0.872		27.7	0.274
27.8	3.45		27.8	0.933		27.8	0.874		27.8	0.275
27.9	3.45		27.9	0.932		27.9	0.87		27.9	0.275
28	3.45		28	0.932		28	0.877		28	0.276
28.1	3.45		28.1	0.93		28.1	0.87		28.1	0.275
28.2	3.45		28.2	0.936		28.2	0.875		28.2	0.277
28.3	3.45		28.3	0.936		28.3	0.876		28.3	0.278
28.4	3.45		28.4	0.935		28.4	0.875		28.4	0.275
28.5	3.46		28.5	0.938		28.5	0.876		28.5	0.278
28.6	3.45		28.6	0.935		28.6	0.877		28.6	0.277
28.7	3.45		28.7	0.939		28.7	0.876		28.7	0.278
28.8	3.45		28.8	0.937		28.8	0.876		28.8	0.276
28.9	3.45		28.9	0.937		28.9	0.875		28.9	0.279
29	3.45		29	0.936		29	0.875		29	0.278
29.1	3.45		29.1	0.933		29.1	0.874		29.1	0.276
29.2	3.44		29.2	0.94		29.2	0.874		29.2	0.277
29.3	3.44		29.3	0.935		29.3	0.874		29.3	0.28
29.4	3.45		29.4	0.934		29.4	0.878		29.4	0.281
29.5	3.45		29.5	0.937		29.5	0.875		29.5	0.281
29.6	3.45		29.6	0.933		29.6	0.872		29.6	0.28
29.7	3.45		29.7	0.937		29.7	0.873		29.7	0.28
29.8	3.45		29.8	0.937		29.8	0.876		29.8	0.279
29.9	3.45		29.9	0.937		29.9	0.877		29.9	0.281
30	3.45		30	0.934		30	0.87		30	0.278
30.1	3.44		30.1	0.938		30.1	0.874		30.1	0.28
30.2	3.45		30.2	0.939		30.2	0.873		30.2	0.281
30.3	3.45		30.3	0.937		30.3	0.872		30.3	0.279
30.4	3.45		30.4	0.934		30.4	0.871		30.4	0.281
30.5	3.45		30.5	0.935		30.5	0.873		30.5	0.281
30.6	3.46		30.6	0.937		30.6	0.872		30.6	0.282
30.7	3.45		30.7	0.935		30.7	0.875		30.7	0.281
30.8	3.45		30.8	0.937		30.8	0.872		30.8	0.282
30.9	3.44		30.9	0.934		30.9	0.874		30.9	0.288
31	3.45		31	0.939		31	0.869		31	0.286
31.1	3.45		31.1	0.937		31.1	0.873		31.1	0.286
31.2	3.45		31.2	0.938		31.2	0.871		31.2	0.286
31.3	3.45		31.3	0.938		31.3	0.869		31.3	0.284
31.4	3.45		31.4	0.939		31.4	0.871		31.4	0.287
31.5	3.46		31.5	0.935		31.5	0.868		31.5	0.285
31.6	3.46		31.6	0.937		31.6	0.867		31.6	0.286
31.7	3.45		31.7	0.939		31.7	0.866		31.7	0.288
31.8	3.46		31.8	0.94		31.8	0.865		31.8	0.287
31.9	3.45		31.9	0.937		31.9	0.865		31.9	0.284
32	3.44		32	0.94		32	0.862		32	0.287
32.1	3.44		32.1	0.938		32.1	0.861		32.1	0.285
32.2	3.44		32.2	0.939		32.2	0.859		32.2	0.286
32.3	3.45		32.3	0.941		32.3	0.86		32.3	0.286
32.4	3.46		32.4	0.938		32.4	0.858		32.4	0.285
32.5	3.45		32.5	0.938		32.5	0.862		32.5	0.287
32.6	3.45		32.6	0.94		32.6	0.861		32.6	0.287
32.7	3.45		32.7	0.939		32.7	0.86		32.7	0.287
32.8	3.45		32.8	0.942		32.8	0.86		32.8	0.284
32.9	3.45		32.9	0.941		32.9	0.861		32.9	0.288
33	3.46		33	0.945		33	0.859		33	0.284
33.1	3.45		33.1	0.944		33.1	0.858		33.1	0.286
33.2	3.45		33.2	0.942		33.2	0.857		33.2	0.288
33.3	3.44		33.3	0.945		33.3	0.856		33.3	0.286
33.4	3.43		33.4	0.944		33.4	0.859		33.4	0.285
33.5	3.43		33.5	0.941		33.5	0.856		33.5	0.286
33.6	3.43		33.6	0.943		33.6	0.856		33.6	0.289
33.7	3.43		33.7	0.942		33.7	0.855		33.7	0.286
33.8	3.44		33.8	0.943		33.8	0.855		33.8	0.289
33.9	3.43		33.9	0.942		33.9	0.855		33.9	0.288
34	3.44		34	0.942		34	0.854		34	0.288
34.1	3.44		34.1	0.945		34.1	0.851		34.1	0.289
34.2	3.45		34.2	0.949		34.2	0.854		34.2	0.287
34.3	3.45		34.3	0.943		34.3	0.854		34.3	0.288
34.4	3.45		34.4	0.944		34.4	0.855		34.4	0.286
34.5	3.44		34.5	0.943		34.5	0.851		34.5	0.288
34.6	3.45		34.6	0.947		34.6	0.853		34.6	0.287
34.7	3.46		34.7	0.949		34.7	0.863		34.7	0.288
34.8	3.46		34.8	0.945		34.8	0.855		34.8	0.285
34.9	3.47		34.9	0.945		34.9	0.856		34.9	0.287
35	3.47		35	0.946		35	0.851		35	0.288
35.1	3.47		35.1	0.951		35.1	0.849		35.1	0.289
35.2	3.46		35.2	0.948		35.2	0.851		35.2	0.289
35.3	3.46		35.3	0.948		35.3	0.848		35.3	0.288
35.4	3.46		35.4	0.945		35.4	0.848		35.4	0.287
35.5	3.45		35.5	0.946		35.5	0.85		35.5	0.286
35.6	3.45		35.6	0.946		35.6	0.846		35.6	0.287
35.7	3.46		35.7	0.945		35.7	0.848		35.7	0.288
35.8	3.45		35.8	0.95		35.8	0.843		35.8	0.285
35.9	3.44		35.9	0.945		35.9	0.84		35.9	0.285
36	3.45		36	0.944		36	0.838		36	0.288
36.1	3.46		36.1	0.949		36.1	0.841		36.1	0.286
36.2	3.46		36.2	0.946		36.2	0.837		36.2	0.288
36.3	3.46		36.3	0.948		36.3	0.836		36.3	0.285
36.4	3.46		36.4	0.945		36.4	0.836		36.4	0.29
36.5	3.46		36.5	0.943		36.5	0.838		36.5	0.287
36.6	3.46		36.6	0.948		36.6	0.835		36.6	0.288
36.7	3.46		36.7	0.948		36.7	0.838		36.7	0.288
36.8	3.46		36.8	0.949		36.8	0.84		36.8	0.285
36.9	3.46		36.9	0.945		36.9	0.842		36.9	0.286
37	3.46		37	0.947		37	0.834		37	0.288
37.1	3.46		37.1	0.948		37.1	0.832		37.1	0.286
37.2	3.46		37.2	0.946		37.2	0.839		37.2	0.287
37.3	3.46		37.3	0.947		37.3	0.835		37.3	0.287
37.4	3.46		37.4	0.942		37.4	0.833		37.4	0.287
37.5	3.45		37.5	0.947		37.5	0.834		37.5	0.286
37.6	3.45		37.6	0.948		37.6	0.833		37.6	0.284
37.7	3.46		37.7	0.95		37.7	0.831		37.7	0.286
37.8	3.46		37.8	0.95		37.8	0.834		37.8	0.287
37.9	3.45		37.9	0.946		37.9	0.833		37.9	0.284
38	3.46		38	0.953		38	0.829		38	0.28
38.1	3.44		38.1	0.951		38.1	0.831		38.1	0.105
38.2	2.22		38.2	0.949		38.2	0.469		38.2	0.131
38.3	1.91		38.3	0.953		38.3	0.269		38.3	0.134
38.4	1.73		38.4	0.953		38.4	0.279		38.4	0.132
38.5	1.58		38.5	0.952		38.5	0.283		38.5	0.131
38.6	1.47		38.6	0.948		38.6	0.283		38.6	0.13
38.7	1.37		38.7	0.949		38.7	0.28		38.7	0.125
38.8	1.3		38.8	0.95		38.8	0.283		38.8	0.121
38.9	1.23		38.9	0.952		38.9	0.277		38.9	0.119
39	1.16		39	0.95		39	0.283		39	0.116
39.1	1.09		39.1	0.95		39.1	0.28		39.1	0.106
39.2	1.06		39.2	0.626		39.2	0.279		39.2	0.0936
39.3	1.03		39.3	0.262		39.3	0.276		39.3	0.0904
39.4	0.997		39.4	0.23		39.4	0.275		39.4	0.0847
39.5	0.957		39.5	0.212		39.5	0.271		39.5	0.0822
39.6	0.915		39.6	0.202		39.6	0.271		39.6	0.0825
39.7	0.881		39.7	0.193		39.7	0.268		39.7	0.0808
39.8	0.851		39.8	0.185		39.8	0.266		39.8	0.0812
39.9	0.831		39.9	0.178		39.9	0.263		39.9	0.0815
40	0.802		40	0.172		40	0.26		40	0.0823
40.1	0.776		40.1	0.169		40.1	0.26		40.1	0.0805
40.2	0.751		40.2	0.159		40.2	0.257		40.2	0.0818
40.3	0.737		40.3	0.154		40.3	0.252		40.3	0.088
40.4	0.716		40.4	0.149		40.4	0.255		40.4	0.0873
40.5	0.678		40.5	0.148		40.5	0.254		40.5	0.0852
40.6	0.657		40.6	0.146		40.6	0.25		40.6	0.0805
40.7	0.646		40.7	0.144		40.7	0.252		40.7	0.0857
40.8	0.64		40.8	0.139		40.8	0.247		40.8	0.0867
40.9	0.63		40.9	0.136		40.9	0.246		40.9	0.0805
41	0.619		41	0.135		41	0.247		41	0.0815
41.1	0.609		41.1	0.135		41.1	0.242		41.1	0.0776
41.2	0.588		41.2	0.13		41.2	0.241		41.2	0.0745
41.3	0.568		41.3	0.128		41.3	0.241		41.3	0.0697
41.4	0.55		41.4	0.126		41.4	0.24		41.4	0.0685
41.5	0.533		41.5	0.124		41.5	0.239		41.5	0.0688
41.6	0.529		41.6	0.118		41.6	0.239		41.6	0.0683
41.7	0.511		41.7	0.12		41.7	0.236		41.7	0.0676
41.8	0.492		41.8	0.121		41.8	0.236		41.8	0.0713
41.9	0.489		41.9	0.116		41.9	0.233		41.9	0.0717
42	0.474		42	0.118		42	0.233		42	0.0696
42.1	0.465		42.1	0.115		42.1	0.233		42.1	0.0702
42.2	0.467		42.2	0.111		42.2	0.23		42.2	0.0733
42.3	0.468		42.3	0.11		42.3	0.23		42.3	0.0744
42.4	0.452		42.4	0.109		42.4	0.231		42.4	0.0749
42.5	0.426		42.5	0.11		42.5	0.229		42.5	0.0707
42.6	0.44		42.6	0.112		42.6	0.226		42.6	0.0718
42.7	0.442		42.7	0.108		42.7	0.229		42.7	0.0716
42.8	0.428		42.8	0.105		42.8	0.227		42.8	0.0727
42.9	0.418		42.9	0.103		42.9	0.226		42.9	0.0738
43	0.417		43	0.104		43	0.221		43	0.0732
43.1	0.394		43.1	0.102		43.1	0.22		43.1	0.0742
43.2	0.357		43.2	0.103		43.2	0.218		43.2	0.0724
43.3	0.362		43.3	0.1		43.3	0.22		43.3	0.0694
43.4	0.388		43.4	0.0991		43.4	0.219		43.4	0.067
43.5	0.392		43.5	0.0997		43.5	0.219		43.5	0.0694
43.6	0.389		43.6	0.097		43.6	0.219		43.6	0.0696
43.7	0.38		43.7	0.0981		43.7	0.217		43.7	0.0681
43.8	0.374		43.8	0.0928		43.8	0.213		43.8	0.0684
43.9	0.368		43.9	0.0944		43.9	0.213		43.9	0.0688
44	0.363		44	0.0936		44	0.217		44	0.0703
44.1	0.356		44.1	0.0956		44.1	0.216		44.1	0.0675
44.2	0.343		44.2	0.096		44.2	0.216		44.2	0.0643
44.3	0.327		44.3	0.0935		44.3	0.217		44.3	0.0666
44.4	0.314		44.4	0.0926		44.4	0.216		44.4	0.0635
44.5	0.307		44.5	0.0935		44.5	0.215		44.5	0.0663
44.6	0.315		44.6	0.0919		44.6	0.213		44.6	0.0683
44.7	0.319		44.7	0.0869		44.7	0.21		44.7	0.0653
44.8	0.321		44.8	0.0865		44.8	0.21		44.8	0.0664
44.9	0.32		44.9	0.0877		44.9	0.21		44.9	0.0635
45	0.313		45	0.0877		45	0.21		45	0.0606
45.1	0.303		45.1	0.0863		45.1	0.208		45.1	0.0619
45.2	0.3		45.2	0.084		45.2	0.208		45.2	0.0148
45.3	0.296		45.3	0.0827		45.3	0.208		45.3	0.0301
45.4	0.289		45.4	0.0782		45.4	0.208		45.4	0.0556
45.5	0.28		45.5	0.0816		45.5	0.206		45.5	0.0613
45.6	0.27		45.6	0.0823		45.6	0.207		45.6	0.0687
45.7	0.275		45.7	0.0819		45.7	0.207		45.7	0.0598
45.8	0.268		45.8	0.0812		45.8	0.208		45.8	0.0591
45.9	0.248		45.9	0.0786		45.9	0.207		45.9	0.0665
46	0.248		46	0.0816		46	0.205		46	0.0881
46.1	0.257		46.1	0.0842		46.1	0.205		46.1	0.0812
46.2	0.267		46.2	0.0834		46.2	0.207		46.2	0.0754
46.3	0.273		46.3	0.0852		46.3	0.208		46.3	0.0788
46.4	0.274		46.4	0.0831		46.4	0.207		46.4	0.0781
46.5	0.272		46.5	0.083		46.5	0.204		46.5	0.0825
46.6	0.271		46.6	0.0834		46.6	0.208		46.6	0.0812
46.7	0.267		46.7	0.0819		46.7	0.206		46.7	0.0842
46.8	0.264		46.8	0.0837		46.8	0.207		46.8	0.0811
46.9	0.258		46.9	0.0819		46.9	0.206		46.9	0.0818
47	0.253		47	0.0799		47	0.205		47	0.0746
47.1	0.253		47.1	0.0815		47.1	0.201		47.1	0.0693
47.2	0.247		47.2	0.0828		47.2	0.206		47.2	0.0595
47.3	0.24		47.3	0.0823		47.3	0.206		47.3	0.0496
47.4	0.232		47.4	0.0817		47.4	0.203		47.4	0.0521
47.5	0.232		47.5	0.0815		47.5	0.203		47.5	0.0513
47.6	0.237		47.6	0.0819		47.6	0.199		47.6	0.0528
47.7	0.241		47.7	0.0818		47.7	0.201		47.7	0.0548
47.8	0.236		47.8	0.0809		47.8	0.199		47.8	0.0596
47.9	0.226		47.9	0.0783		47.9	0.198		47.9	0.0594
48	0.215		48	0.0804		48	0.198		48	0.0576
48.1	0.189		48.1	0.08		48.1	0.199		48.1	0.0541
48.2	0.193		48.2	0.0796		48.2	0.199		48.2	0.0563
48.3	0.188		48.3	0.0797		48.3	0.197		48.3	0.0584
48.4	0.162		48.4	0.0793		48.4	0.202		48.4	0.0583
48.5	0.182		48.5	0.0773		48.5	0.199		48.5	0.0548
48.6	0.207		48.6	0.076		48.6	0.197		48.6	0.0569
48.7	0.205		48.7	0.0776		48.7	0.199		48.7	0.0591
48.8	0.199		48.8	0.0793		48.8	0.2		48.8	0.0585
48.9	0.192		48.9	0.0764		48.9	0.2		48.9	0.0574
49	0.195		49	0.0776		49	0.198		49	0.0564
49.1	0.191		49.1	0.0764		49.1	0.196		49.1	0.0607
49.2	0.178		49.2	0.0749		49.2	0.201		49.2	0.0615
49.3	0.176		49.3	0.0747		49.3	0.2		49.3	0.0613
49.4	0.194		49.4	0.0758		49.4	0.198		49.4	0.0615
49.5	0.202		49.5	0.0729		49.5	0.199		49.5	0.0626
49.6	0.203		49.6	0.0739		49.6	0.199		49.6	0.0449
49.7	0.201		49.7	0.0715		49.7	0.196		49.7	0.0463
49.8	0.202		49.8	0.0684		49.8	0.199		49.8	0.0452
49.9	0.184		49.9	0.0688		49.9	0.196		49.9	0.0449
50	0.185		50	0.064		50	0.195		50	0.0493
50.1	0.187		50.1	0.0625		50.1	0.19		50.1	0.0487
50.2	0.186		50.2	0.0703		50.2	0.194		50.2	0.0486
50.3	0.185		50.3	0.0697		50.3	0.197		50.3	0.0535
50.4	0.188		50.4	0.0707		50.4	0.193		50.4	0.0547
50.5	0.177		50.5	0.0705		50.5	0.195		50.5	0.0545
50.6	0.151		50.6	0.0692		50.6	0.195		50.6	0.0569
50.7	0.161		50.7	0.0732		50.7	0.196		50.7	0.055
50.8	0.18		50.8	0.0714		50.8	0.194		50.8	0.0545
50.9	0.177		50.9	0.0733		50.9	0.192		50.9	0.0548
51	0.148		51	0.0724		51	0.194		51	0.0486
51.1	0.133		51.1	0.0707		51.1	0.194		51.1	0.0464
51.2	0.148		51.2	0.0709		51.2	0.194		51.2	0.0453
51.3	0.176		51.3	0.0713		51.3	0.191		51.3	0.0425
51.4	0.18		51.4	0.0707		51.4	0.196		51.4	0.0462
51.5	0.18		51.5	0.0702		51.5	0.195		51.5	0.0464
51.6	0.167		51.6	0.0707		51.6	0.192		51.6	0.0496
51.7	0.156		51.7	0.0704		51.7	0.194		51.7	0.053
51.8	0.163		51.8	0.0676		51.8	0.197		51.8	0.0532
51.9	0.166		51.9	0.0593		51.9	0.196		51.9	0.0517
52	0.126		52	0.0636		52	0.194		52	0.0481
52.1	0.11		52.1	0.0676		52.1	0.193		52.1	0.0468
52.2	0.13		52.2	0.0677		52.2	0.2		52.2	0.0488
52.3	0.13		52.3	0.0655		52.3	0.2		52.3	0.0449
52.4	0.142		52.4	0.0647		52.4	0.194		52.4	0.0443
52.5	0.136		52.5	0.0586		52.5	0.193		52.5	0.0453
52.6	0.156		52.6	0.0611		52.6	0.196		52.6	0.0528
52.7	0.169		52.7	0.0678		52.7	0.194		52.7	0.0488
52.8	0.16		52.8	0.0683		52.8	0.191		52.8	0.05
52.9	0.148		52.9	0.0656		52.9	0.191		52.9	0.0529
53	0.151		53	0.0679		53	0.191		53	0.0497
53.1	0.164		53.1	0.0694		53.1	0.188		53.1	0.0499
53.2	0.173		53.2	0.0696		53.2	0.191		53.2	0.0467
53.3	0.176		53.3	0.0705		53.3	0.189		53.3	0.0491
53.4	0.174		53.4	0.0683		53.4	0.19		53.4	0.0475
53.5	0.167		53.5	0.0669		53.5	0.192		53.5	0.0489
53.6	0.162		53.6	0.0628		53.6	0.189		53.6	0.0514
53.7	0.156		53.7	0.0641		53.7	0.193		53.7	0.0496
53.8	0.151		53.8	0.0657		53.8	0.198		53.8	0.0489
53.9	0.142		53.9	0.069		53.9	0.198		53.9	0.0491
54	0.136		54	0.0671		54	0.198		54	0.0419
54.1	0.141		54.1	0.0636		54.1	0.201		54.1	0.0422
54.2	0.145		54.2	0.0636		54.2	0.197		54.2	0.044
54.3	0.146		54.3	0.0661		54.3	0.193		54.3	0.0464
54.4	0.14		54.4	0.0683		54.4	0.192		54.4	0.0462
54.5	0.135		54.5	0.0677		54.5	0.194		54.5	0.0443
54.6	0.134		54.6	0.0643		54.6	0.2		54.6	0.0456
54.7	0.135		54.7	0.0668		54.7	0.199		54.7	0.044
54.8	0.132		54.8	0.0647		54.8	0.202		54.8	0.0447
54.9	0.136		54.9	0.0658		54.9	0.197		54.9	0.0391
55	0.136		55	0.0643		55	0.197		55	0.0395
55.1	0.14		55.1	0.0638		55.1	0.195		55.1	0.0414
55.2	0.14		55.2	0.0698		55.2	0.195		55.2	0.0439
55.3	0.14		55.3	0.0631		55.3	0.194		55.3	0.0485
55.4	0.135		55.4	0.0597		55.4	0.193		55.4	0.0482
55.5	0.134		55.5	0.0659		55.5	0.194		55.5	0.0509
55.6	0.135		55.6	0.0669		55.6	0.193		55.6	0.0493
55.7	0.136		55.7	0.068		55.7	0.196		55.7	0.0465
55.8	0.133		55.8	0.0673		55.8	0.193		55.8	0.0473
55.9	0.113		55.9	0.0681		55.9	0.19		55.9	0.0481
56	0.0784		56	0.0661		56	0.191		56	0.0463
56.1	0.0763		56.1	0.0629		56.1	0.19		56.1	0.0504
56.2	0.0857		56.2	0.0642		56.2	0.187		56.2	0.0497
56.3	0.0935		56.3	0.0629		56.3	0.188		56.3	0.0489
56.4	0.107		56.4	0.0658		56.4	0.186		56.4	0.049
56.5	0.117		56.5	0.0645		56.5	0.191		56.5	0.0389
56.6	0.109		56.6	0.0625		56.6	0.186		56.6	0.0345
56.7	0.11		56.7	0.0616		56.7	0.187		56.7	0.0378
56.8	0.119		56.8	0.0634		56.8	0.189		56.8	0.0417
56.9	0.111		56.9	0.0598		56.9	0.19		56.9	0.0366
57	0.104		57	0.0659		57	0.192		57	0.0365
57.1	0.107		57.1	0.0634		57.1	0.193		57.1	0.0418
57.2	0.121		57.2	0.0626		57.2	0.194		57.2	0.0473
57.3	0.132		57.3	0.0604		57.3	0.189		57.3	0.0428
57.4	0.127		57.4	0.0649		57.4	0.19		57.4	0.0429
57.5	0.1		57.5	0.0683		57.5	0.191		57.5	0.0436
57.6	0.115		57.6	0.0625		57.6	0.194		57.6	0.0404
57.7	0.116		57.7	0.062		57.7	0.191		57.7	0.039
57.8	0.128		57.8	0.0593		57.8	0.193		57.8	0.0414
57.9	0.131		57.9	0.0647		57.9	0.193		57.9	0.0312
58	0.117		58	0.0649		58	0.191		58	0.0326
58.1	0.108		58.1	0.0589		58.1	0.188		58.1	0.0325
58.2	0.111		58.2	0.066		58.2	0.186		58.2	0.243
58.3	1.54		58.3	0.0621		58.3	0.579		58.3	0.209
58.4	1.69		58.4	0.061		58.4	0.811		58.4	0.199
58.5	1.89		58.5	0.0663		58.5	0.771		58.5	0.201
58.6	2.07		58.6	0.0671		58.6	0.757		58.6	0.204
58.7	2.23		58.7	0.0688		58.7	0.751		58.7	0.209
58.8	2.37		58.8	0.0696		58.8	0.748		58.8	0.208
58.9	2.48		58.9	0.0684		58.9	0.75		58.9	0.213
59	2.58		59	0.0663		59	0.747		59	0.215
59.1	2.66		59.1	0.0637		59.1	0.746		59.1	0.222
59.2	2.73		59.2	0.0607		59.2	0.742		59.2	0.225
59.3	2.8		59.3	0.259		59.3	0.741		59.3	0.23
59.4	2.85		59.4	0.602		59.4	0.74		59.4	0.237
59.5	2.9		59.5	0.664		59.5	0.741		59.5	0.239
59.6	2.94		59.6	0.701		59.6	0.74		59.6	0.241
59.7	2.98		59.7	0.72		59.7	0.744		59.7	0.25
59.8	3.02		59.8	0.737		59.8	0.743		59.8	0.251
59.9	3.05		59.9	0.756		59.9	0.75		59.9	0.255
60	3.07		60	0.771		60	0.742		60	0.256
60.1	3.09		60.1	0.779		60.1	0.745		60.1	0.258
60.2	3.11		60.2	0.786		60.2	0.747		60.2	0.256
60.3	3.14		60.3	0.797		60.3	0.747		60.3	0.257
60.4	3.15		60.4	0.806		60.4	0.75		60.4	0.259
60.5	3.17		60.5	0.818		60.5	0.756		60.5	0.261
60.6	3.19		60.6	0.823		60.6	0.751		60.6	0.259
60.7	3.21		60.7	0.826		60.7	0.753		60.7	0.263
60.8	3.22		60.8	0.832		60.8	0.752		60.8	0.265
60.9	3.23		60.9	0.84		60.9	0.753		60.9	0.265
61	3.24		61	0.846		61	0.754		61	0.266
61.1	3.23		61.1	0.852		61.1	0.756		61.1	0.271
61.2	3.23		61.2	0.849		61.2	0.762		61.2	0.271
61.3	3.27		61.3	0.854		61.3	0.762		61.3	0.274
61.4	3.29		61.4	0.858		61.4	0.759		61.4	0.277
61.5	3.31		61.5	0.86		61.5	0.763		61.5	0.281
61.6	3.32		61.6	0.859		61.6	0.764		61.6	0.285
61.7	3.33		61.7	0.862		61.7	0.767		61.7	0.282
61.8	3.33		61.8	0.867		61.8	0.769		61.8	0.284
61.9	3.33		61.9	0.868		61.9	0.771		61.9	0.286
62	3.33		62	0.872		62	0.769		62	0.285
62.1	3.34		62.1	0.872		62.1	0.773		62.1	0.291
62.2	3.34		62.2	0.876		62.2	0.775		62.2	0.287
62.3	3.35		62.3	0.882		62.3	0.772		62.3	0.284
62.4	3.35		62.4	0.883		62.4	0.779		62.4	0.283
62.5	3.35		62.5	0.882		62.5	0.775		62.5	0.282
62.6	3.35		62.6	0.884		62.6	0.777		62.6	0.284
62.7	3.35		62.7	0.884		62.7	0.777		62.7	0.283
62.8	3.35		62.8	0.891		62.8	0.778		62.8	0.285
62.9	3.36		62.9	0.889		62.9	0.778		62.9	0.286
63	3.36		63	0.891		63	0.779		63	0.282
63.1	3.36		63.1	0.896		63.1	0.781		63.1	0.283
63.2	3.37		63.2	0.895		63.2	0.781		63.2	0.282
63.3	3.36		63.3	0.899		63.3	0.782		63.3	0.284
63.4	3.36		63.4	0.897		63.4	0.778		63.4	0.284
63.5	3.37		63.5	0.898		63.5	0.778		63.5	0.284
63.6	3.37		63.6	0.9		63.6	0.782		63.6	0.287
63.7	3.37		63.7	0.903		63.7	0.785		63.7	0.288
63.8	3.36		63.8	0.904		63.8	0.783		63.8	0.288
63.9	3.35		63.9	0.907		63.9	0.782		63.9	0.294
64	3.36		64	0.907		64	0.782		64	0.289
64.1	3.38		64.1	0.908		64.1	0.782		64.1	0.293
64.2	3.38		64.2	0.91		64.2	0.788		64.2	0.29
64.3	3.39		64.3	0.909		64.3	0.788		64.3	0.291
64.4	3.38		64.4	0.914		64.4	0.785		64.4	0.294
64.5	3.38		64.5	0.915		64.5	0.787		64.5	0.297
64.6	3.39		64.6	0.914		64.6	0.789		64.6	0.295
64.7	3.39		64.7	0.915		64.7	0.79		64.7	0.293
64.8	3.37		64.8	0.914		64.8	0.786		64.8	0.296
64.9	3.38		64.9	0.915		64.9	0.788		64.9	0.293
65	3.39		65	0.92		65	0.786		65	0.297
65.1	3.4		65.1	0.921		65.1	0.788		65.1	0.3
65.2	3.4		65.2	0.923		65.2	0.79		65.2	0.299
65.3	3.4		65.3	0.922		65.3	0.787		65.3	0.296
65.4	3.39		65.4	0.923		65.4	0.787		65.4	0.298
65.5	3.39		65.5	0.925		65.5	0.788		65.5	0.3
65.6	3.4		65.6	0.925		65.6	0.788		65.6	0.295
65.7	3.4		65.7	0.924		65.7	0.788		65.7	0.297
65.8	3.4		65.8	0.926		65.8	0.791		65.8	0.294
65.9	3.4		65.9	0.925		65.9	0.79		65.9	0.293
66	3.4		66	0.929		66	0.79		66	0.294
66.1	3.39		66.1	0.926		66.1	0.791		66.1	0.296
66.2	3.4		66.2	0.93		66.2	0.793		66.2	0.293
66.3	3.39		66.3	0.929		66.3	0.787		66.3	0.297
66.4	3.41		66.4	0.93		66.4	0.793		66.4	0.3
66.5	3.4		66.5	0.93		66.5	0.79		66.5	0.297
66.6	3.4		66.6	0.933		66.6	0.79		66.6	0.301
66.7	3.4		66.7	0.929		66.7	0.791		66.7	0.3
66.8	3.41		66.8	0.932		66.8	0.792		66.8	0.303
66.9	3.4		66.9	0.936		66.9	0.791		66.9	0.302
67	3.39		67	0.938		67	0.792		67	0.3
67.1	3.4		67.1	0.937		67.1	0.794		67.1	0.301
67.2	3.4		67.2	0.941		67.2	0.792		67.2	0.303
67.3	3.4		67.3	0.937		67.3	0.795		67.3	0.305
67.4	3.4		67.4	0.937		67.4	0.788		67.4	0.304
67.5	3.41		67.5	0.939		67.5	0.79		67.5	0.302
67.6	3.41		67.6	0.939		67.6	0.791		67.6	0.303
67.7	3.41		67.7	0.937		67.7	0.79		67.7	0.301
67.8	3.41		67.8	0.943		67.8	0.791		67.8	0.303
67.9	3.41		67.9	0.939		67.9	0.797		67.9	0.304
68	3.41		68	0.943		68	0.788		68	0.303
68.1	3.41		68.1	0.939		68.1	0.79		68.1	0.303
68.2	3.41		68.2	0.942		68.2	0.794		68.2	0.303
68.3	3.41		68.3	0.942		68.3	0.793		68.3	0.306
68.4	3.42		68.4	0.942		68.4	0.79		68.4	0.307
68.5	3.41		68.5	0.946		68.5	0.791		68.5	0.303
68.6	3.41		68.6	0.943		68.6	0.791		68.6	0.304
68.7	3.41		68.7	0.947		68.7	0.791		68.7	0.304
68.8	3.42		68.8	0.944		68.8	0.793		68.8	0.305
68.9	3.42		68.9	0.947		68.9	0.796		68.9	0.305
69	3.41		69	0.946		69	0.793		69	0.306
69.1	3.41		69.1	0.949		69.1	0.796		69.1	0.309
69.2	3.4		69.2	0.947		69.2	0.8		69.2	0.304
69.3	3.4		69.3	0.948		69.3	0.797		69.3	0.306
69.4	3.41		69.4	0.949		69.4	0.799		69.4	0.308
69.5	3.42		69.5	0.948		69.5	0.798		69.5	0.307
69.6	3.42		69.6	0.947		69.6	0.801		69.6	0.307
69.7	3.42		69.7	0.948		69.7	0.798		69.7	0.308
69.8	3.42		69.8	0.948		69.8	0.796		69.8	0.305
69.9	3.42		69.9	0.952		69.9	0.797		69.9	0.306
70	3.42		70	0.953		70	0.799		70	0.307
70.1	3.42		70.1	0.953		70.1	0.797		70.1	0.308
70.2	3.42		70.2	0.949		70.2	0.799		70.2	0.305
70.3	3.42		70.3	0.951		70.3	0.797		70.3	0.306
70.4	3.42		70.4	0.954		70.4	0.798		70.4	0.307
70.5	3.42		70.5	0.953		70.5	0.797		70.5	0.308
70.6	3.42		70.6	0.957		70.6	0.796		70.6	0.311
70.7	3.42		70.7	0.955		70.7	0.793		70.7	0.311
70.8	3.42		70.8	0.951		70.8	0.795		70.8	0.308
70.9	3.41		70.9	0.951		70.9	0.795		70.9	0.311
71	3.42		71	0.953		71	0.794		71	0.309
71.1	3.41		71.1	0.953		71.1	0.8		71.1	0.31
71.2	3.42		71.2	0.952		71.2	0.793		71.2	0.311
71.3	3.42		71.3	0.957		71.3	0.791		71.3	0.313
71.4	3.42		71.4	0.954		71.4	0.795		71.4	0.313
71.5	3.42		71.5	0.955		71.5	0.793		71.5	0.31
71.6	3.42		71.6	0.955		71.6	0.798		71.6	0.315
71.7	3.42		71.7	0.956		71.7	0.796		71.7	0.31
71.8	3.42		71.8	0.955		71.8	0.794		71.8	0.309
71.9	3.42		71.9	0.957		71.9	0.794		71.9	0.316
72	3.42		72	0.957		72	0.797		72	0.308
72.1	3.42		72.1	0.956		72.1	0.797		72.1	0.308
72.2	3.42		72.2	0.956		72.2	0.791		72.2	0.313
72.3	3.42		72.3	0.956		72.3	0.799		72.3	0.311
72.4	3.42		72.4	0.96		72.4	0.793		72.4	0.315
72.5	3.42		72.5	0.957		72.5	0.795		72.5	0.315
72.6	3.42		72.6	0.959		72.6	0.795		72.6	0.314
72.7	3.42		72.7	0.956		72.7	0.795		72.7	0.313
72.8	3.43		72.8	0.957		72.8	0.792		72.8	0.316
72.9	3.42		72.9	0.96		72.9	0.794		72.9	0.312
73	3.43		73	0.961		73	0.796		73	0.315
73.1	3.43		73.1	0.962		73.1	0.791		73.1	0.316
73.2	3.43		73.2	0.963		73.2	0.792		73.2	0.314
73.3	3.42		73.3	0.961		73.3	0.79		73.3	0.313
73.4	3.43		73.4	0.963		73.4	0.792		73.4	0.313
73.5	3.43		73.5	0.962		73.5	0.793		73.5	0.311
73.6	3.43		73.6	0.962		73.6	0.786		73.6	0.316
73.7	3.42		73.7	0.962		73.7	0.793		73.7	0.315
73.8	3.43		73.8	0.965		73.8	0.786		73.8	0.314
73.9	3.43		73.9	0.963		73.9	0.785		73.9	0.316
74	3.42		74	0.964		74	0.786		74	0.313
74.1	3.43		74.1	0.966		74.1	0.786		74.1	0.315
74.2	3.43		74.2	0.968		74.2	0.785		74.2	0.313
74.3	3.43		74.3	0.967		74.3	0.78		74.3	0.317
74.4	3.43		74.4	0.963		74.4	0.78		74.4	0.314
74.5	3.43		74.5	0.968		74.5	0.783		74.5	0.317
74.6	3.43		74.6	0.967		74.6	0.784		74.6	0.317
74.7	3.43		74.7	0.968		74.7	0.783		74.7	0.316
74.8	3.43		74.8	0.966		74.8	0.789		74.8	0.314
74.9	3.43		74.9	0.969		74.9	0.788		74.9	0.313
75	3.43		75	0.966		75	0.788		75	0.315
75.1	3.43		75.1	0.969		75.1	0.788		75.1	0.316
75.2	3.43		75.2	0.965		75.2	0.79		75.2	0.316
75.3	3.43		75.3	0.966		75.3	0.793		75.3	0.316
75.4	3.43		75.4	0.968		75.4	0.791		75.4	0.316
75.5	3.43		75.5	0.969		75.5	0.794		75.5	0.315
75.6	3.43		75.6	0.966		75.6	0.792		75.6	0.317
75.7	3.42		75.7	0.968		75.7	0.794		75.7	0.313
75.8	3.43		75.8	0.968		75.8	0.794		75.8	0.315
75.9	3.43		75.9	0.967		75.9	0.795		75.9	0.314
76	3.42		76	0.965		76	0.791		76	0.317
76.1	3.44		76.1	0.967		76.1	0.793		76.1	0.312
76.2	3.44		76.2	0.97		76.2	0.793		76.2	0.313
76.3	3.44		76.3	0.974		76.3	0.792		76.3	0.316
76.4	3.44		76.4	0.971		76.4	0.789		76.4	0.313
76.5	3.43		76.5	0.972		76.5	0.788		76.5	0.314
76.6	3.44		76.6	0.974		76.6	0.788		76.6	0.314
76.7	3.43		76.7	0.971		76.7	0.789		76.7	0.311
76.8	3.43		76.8	0.969		76.8	0.787		76.8	0.312
76.9	3.43		76.9	0.973		76.9	0.788		76.9	0.312
77	3.43		77	0.973		77	0.79		77	0.314
77.1	3.43		77.1	0.974		77.1	0.79		77.1	0.314
77.2	3.44		77.2	0.975		77.2	0.788		77.2	0.313
77.3	3.44		77.3	0.97		77.3	0.788		77.3	0.317
77.4	3.44		77.4	0.973		77.4	0.789		77.4	0.315
77.5	3.43		77.5	0.973		77.5	0.791		77.5	0.32
77.6	3.43		77.6	0.973		77.6	0.791		77.6	0.314
77.7	3.42		77.7	0.974		77.7	0.787		77.7	0.316
77.8	3.42		77.8	0.972		77.8	0.786		77.8	0.318
77.9	3.42		77.9	0.972		77.9	0.79		77.9	0.312
78	3.43		78	0.972		78	0.783		78	0.319
78.1	3.43		78.1	0.974		78.1	0.783		78.1	0.319
78.2	3.43		78.2	0.973		78.2	0.787		78.2	0.255
78.3	3.31		78.3	0.972		78.3	0.78		78.3	0.0927
78.4	2.14		78.4	0.971		78.4	0.321		78.4	0.126
78.5	1.86		78.5	0.978		78.5	0.235		78.5	0.136
78.6	1.69		78.6	0.975		78.6	0.241		78.6	0.14
78.7	1.56		78.7	0.974		78.7	0.246		78.7	0.138
78.8	1.45		78.8	0.975		78.8	0.245		78.8	0.138
78.9	1.36		78.9	0.973		78.9	0.245		78.9	0.138
79	1.29		79	0.974		79	0.245		79	0.127
79.1	1.22		79.1	0.969		79.1	0.245		79.1	0.117
79.2	1.14		79.2	0.97		79.2	0.248		79.2	0.117
79.3	1.08		79.3	0.976		79.3	0.246		79.3	0.115
79.4	1.03		79.4	0.512		79.4	0.246		79.4	0.106
79.5	1		79.5	0.311		79.5	0.242		79.5	0.107
79.6	0.973		79.6	0.285		79.6	0.241		79.6	0.109
79.7	0.942		79.7	0.274		79.7	0.235		79.7	0.113
79.8	0.912		79.8	0.26		79.8	0.236		79.8	0.118
79.9	0.885		79.9	0.251		79.9	0.234		79.9	0.109
80	0.859		80	0.245		80	0.232		80	0.105
80.1	0.828		80.1	0.236		80.1	0.233		80.1	0.102
80.2	0.795		80.2	0.232		80.2	0.232		80.2	0.0994
80.3	0.77		80.3	0.224		80.3	0.229		80.3	0.0989
80.4	0.75		80.4	0.217		80.4	0.227		80.4	0.0972
80.5	0.728		80.5	0.21		80.5	0.227		80.5	0.0936
80.6	0.701		80.6	0.203		80.6	0.221		80.6	0.0937
80.7	0.673		80.7	0.202		80.7	0.219		80.7	0.0987
80.8	0.653		80.8	0.2		80.8	0.218		80.8	0.0975
80.9	0.642		80.9	0.194		80.9	0.215		80.9	0.0926
81	0.638		81	0.19		81	0.217		81	0.101
81.1	0.628		81.1	0.186		81.1	0.214		81.1	0.103
81.2	0.611		81.2	0.186		81.2	0.21		81.2	0.101
81.3	0.591		81.3	0.184		81.3	0.211		81.3	0.0998
81.4	0.574		81.4	0.181		81.4	0.211		81.4	0.0978
81.5	0.566		81.5	0.175		81.5	0.211		81.5	0.0975
81.6	0.558		81.6	0.173		81.6	0.21		81.6	0.0955
81.7	0.553		81.7	0.17		81.7	0.204		81.7	0.0978
81.8	0.542		81.8	0.166		81.8	0.206		81.8	0.0959
81.9	0.529		81.9	0.168		81.9	0.202		81.9	0.0984
82	0.514		82	0.165		82	0.201		82	0.0951
82.1	0.493		82.1	0.165		82.1	0.201		82.1	0.0925
82.2	0.482		82.2	0.157		82.2	0.199		82.2	0.0901
82.3	0.472		82.3	0.159		82.3	0.202		82.3	0.0902
82.4	0.467		82.4	0.163		82.4	0.199		82.4	0.0896
82.5	0.459		82.5	0.16		82.5	0.201		82.5	0.0868
82.6	0.455		82.6	0.154		82.6	0.198		82.6	0.0887
82.7	0.447		82.7	0.155		82.7	0.199		82.7	0.0872
82.8	0.441		82.8	0.152		82.8	0.201		82.8	0.0903
82.9	0.433		82.9	0.152		82.9	0.2		82.9	0.0871
83	0.421		83	0.15		83	0.199		83	0.0859
83.1	0.408		83.1	0.148		83.1	0.201		83.1	0.088
83.2	0.401		83.2	0.149		83.2	0.199		83.2	0.089
83.3	0.399		83.3	0.151		83.3	0.199		83.3	0.0847
83.4	0.397		83.4	0.147		83.4	0.2		83.4	0.0833
83.5	0.393		83.5	0.147		83.5	0.198		83.5	0.0869
83.6	0.385		83.6	0.147		83.6	0.197		83.6	0.0834
83.7	0.371		83.7	0.142		83.7	0.193		83.7	0.0844
83.8	0.357		83.8	0.142		83.8	0.191		83.8	0.0884
83.9	0.353		83.9	0.142		83.9	0.187		83.9	0.0893
84	0.356		84	0.14		84	0.184		84	0.0771
84.1	0.357		84.1	0.137		84.1	0.186		84.1	0.0742
84.2	0.352		84.2	0.139		84.2	0.185		84.2	0.0737
84.3	0.332		84.3	0.137		84.3	0.19		84.3	0.0724
84.4	0.314		84.4	0.136		84.4	0.187		84.4	0.0737
84.5	0.321		84.5	0.136		84.5	0.19		84.5	0.072
84.6	0.323		84.6	0.134		84.6	0.189		84.6	0.0693
84.7	0.319		84.7	0.134		84.7	0.188		84.7	0.0689
84.8	0.316		84.8	0.132		84.8	0.191		84.8	0.0689
84.9	0.31		84.9	0.13		84.9	0.192		84.9	0.0669
85	0.311		85	0.13		85	0.189		85	0.0717
85.1	0.306		85.1	0.127		85.1	0.19		85.1	0.0724
85.2	0.303		85.2	0.13		85.2	0.19		85.2	0.0678
85.3	0.301		85.3	0.131		85.3	0.187		85.3	0.0665
85.4	0.294		85.4	0.127		85.4	0.185		85.4	0.0659
85.5	0.286		85.5	0.128		85.5	0.187		85.5	0.0657
85.6	0.275		85.6	0.127		85.6	0.187		85.6	0.0704
85.7	0.281		85.7	0.127		85.7	0.181		85.7	0.0699
85.8	0.274		85.8	0.128		85.8	0.181		85.8	0.0727
85.9	0.269		85.9	0.128		85.9	0.177		85.9	0.0728
86	0.271		86	0.126		86	0.179		86	0.0761
86.1	0.277		86.1	0.124		86.1	0.182		86.1	0.079
86.2	0.27		86.2	0.124		86.2	0.184		86.2	0.0795
86.3	0.25		86.3	0.122		86.3	0.183		86.3	0.075
86.4	0.239		86.4	0.121		86.4	0.18		86.4	0.0753
86.5	0.223		86.5	0.124		86.5	0.183		86.5	0.0729
86.6	0.242		86.6	0.124		86.6	0.18		86.6	0.0648
86.7	0.259		86.7	0.123		86.7	0.18		86.7	0.0612
86.8	0.249		86.8	0.122		86.8	0.182		86.8	0.0663
86.9	0.225		86.9	0.12		86.9	0.179		86.9	0.0687
87	0.213		87	0.121		87	0.178		87	0.0717
87.1	0.224		87.1	0.121		87.1	0.176		87.1	0.0727
87.2	0.238		87.2	0.117		87.2	0.174		87.2	0.0677
87.3	0.241		87.3	0.12		87.3	0.179		87.3	0.0676
87.4	0.233		87.4	0.119		87.4	0.18		87.4	0.0639
87.5	0.228		87.5	0.12		87.5	0.181		87.5	0.0674
87.6	0.222		87.6	0.119		87.6	0.179		87.6	0.0698
87.7	0.229		87.7	0.118		87.7	0.178		87.7	0.0656
87.8	0.227		87.8	0.118		87.8	0.179		87.8	0.0617
87.9	0.219		87.9	0.118		87.9	0.179		87.9	0.0608
88	0.217		88	0.119		88	0.179		88	0.068
88.1	0.22		88.1	0.116		88.1	0.176		88.1	0.0708
88.2	0.223		88.2	0.117		88.2	0.175		88.2	0.0677
88.3	0.209		88.3	0.118		88.3	0.175		88.3	0.0675
88.4	0.185		88.4	0.119		88.4	0.178		88.4	0.0683
88.5	0.196		88.5	0.115		88.5	0.171		88.5	0.0669
88.6	0.19		88.6	0.114		88.6	0.172		88.6	0.0689
88.7	0.196		88.7	0.116		88.7	0.173		88.7	0.0678
88.8	0.205		88.8	0.116		88.8	0.171		88.8	0.0675
88.9	0.213		88.9	0.114		88.9	0.173		88.9	0.0678
89	0.2		89	0.113		89	0.175		89	0.0649
89.1	0.19		89.1	0.114		89.1	0.17		89.1	0.0696
89.2	0.201		89.2	0.112		89.2	0.174		89.2	0.0661
89.3	0.209		89.3	0.109		89.3	0.172		89.3	0.0615
89.4	0.195		89.4	0.113		89.4	0.173		89.4	0.0657
89.5	0.188		89.5	0.113		89.5	0.169		89.5	0.0667
89.6	0.181		89.6	0.115		89.6	0.169		89.6	0.0704
89.7	0.186		89.7	0.112		89.7	0.17		89.7	0.0692
89.8	0.193		89.8	0.113		89.8	0.17		89.8	0.0658
89.9	0.189		89.9	0.111		89.9	0.172		89.9	0.0663
90	0.177		90	0.112		90	0.175		90	0.0696
90.1	0.163		90.1	0.113		90.1	0.171		90.1	0.0714
90.2	0.174		90.2	0.115		90.2	0.17		90.2	0.0685
90.3	0.162		90.3	0.113		90.3	0.165		90.3	0.0673
90.4	0.162		90.4	0.111		90.4	0.166		90.4	0.0702
90.5	0.172		90.5	0.11		90.5	0.168		90.5	0.0649
90.6	0.178		90.6	0.11		90.6	0.169		90.6	0.0644
90.7	0.181		90.7	0.109		90.7	0.169		90.7	0.0646
90.8	0.177		90.8	0.11		90.8	0.168		90.8	0.0621
90.9	0.165		90.9	0.109		90.9	0.165		90.9	0.0624
91	0.161		91	0.11		91	0.165		91	0.0596
91.1	0.156		91.1	0.11		91.1	0.162		91.1	0.0574
91.2	0.157		91.2	0.108		91.2	0.162		91.2	0.0574
91.3	0.164		91.3	0.108		91.3	0.165		91.3	0.0591
91.4	0.165		91.4	0.107		91.4	0.163		91.4	0.0638
91.5	0.165		91.5	0.107		91.5	0.162		91.5	0.0631
91.6	0.167		91.6	0.106		91.6	0.161		91.6	0.0615
91.7	0.165		91.7	0.107		91.7	0.162		91.7	0.0557
91.8	0.146		91.8	0.107		91.8	0.166		91.8	0.0557
91.9	0.151		91.9	0.11		91.9	0.166		91.9	0.0538
92	0.16		92	0.107		92	0.165		92	0.0535
92.1	0.16		92.1	0.107		92.1	0.166		92.1	0.0542
92.2	0.154		92.2	0.106		92.2	0.165		92.2	0.0567
92.3	0.158		92.3	0.107		92.3	0.162		92.3	0.0535
92.4	0.157		92.4	0.106		92.4	0.162		92.4	0.062
92.5	0.144		92.5	0.107		92.5	0.161		92.5	0.068
92.6	0.136		92.6	0.108		92.6	0.161		92.6	0.064
92.7	0.141		92.7	0.107		92.7	0.163		92.7	0.0613
92.8	0.142		92.8	0.107		92.8	0.161		92.8	0.0603
92.9	0.147		92.9	0.106		92.9	0.16		92.9	0.061
93	0.156		93	0.103		93	0.162		93	0.0637
93.1	0.16		93.1	0.106		93.1	0.163		93.1	0.0617
93.2	0.15		93.2	0.106		93.2	0.162		93.2	0.056
93.3	0.134		93.3	0.103		93.3	0.16		93.3	0.0571
93.4	0.138		93.4	0.106		93.4	0.16		93.4	0.0627
93.5	0.134		93.5	0.106		93.5	0.161		93.5	0.0621
93.6	0.127		93.6	0.104		93.6	0.158		93.6	0.0616
93.7	0.135		93.7	0.105		93.7	0.162		93.7	0.0662
93.8	0.139		93.8	0.104		93.8	0.159		93.8	0.0638
93.9	0.145		93.9	0.104		93.9	0.161		93.9	0.0629
94	0.133		94	0.104		94	0.162		94	0.0562
94.1	0.125		94.1	0.105		94.1	0.159		94.1	0.0568
94.2	0.126		94.2	0.106		94.2	0.163		94.2	0.0601
94.3	0.13		94.3	0.106		94.3	0.162		94.3	0.0621
94.4	0.138		94.4	0.106		94.4	0.161		94.4	0.0595
94.5	0.141		94.5	0.106		94.5	0.163		94.5	0.0599
94.6	0.137		94.6	0.103		94.6	0.158		94.6	0.0591
94.7	0.13		94.7	0.106		94.7	0.159		94.7	0.06
94.8	0.127		94.8	0.104		94.8	0.159		94.8	0.0582
94.9	0.126		94.9	0.105		94.9	0.162		94.9	0.059
95	0.118		95	0.105		95	0.161		95	0.0582
95.1	0.125		95.1	0.101		95.1	0.16		95.1	0.0596
95.2	0.127		95.2	0.103		95.2	0.161		95.2	0.0587
95.3	0.127		95.3	0.102		95.3	0.158		95.3	0.0622
95.4	0.128		95.4	0.105		95.4	0.156		95.4	0.0591
95.5	0.131		95.5	0.103		95.5	0.155		95.5	0.0529
95.6	0.134		95.6	0.102		95.6	0.155		95.6	0.054
95.7	0.126		95.7	0.101		95.7	0.157		95.7	0.0546
95.8	0.11		95.8	0.0995		95.8	0.157		95.8	0.0572
95.9	0.121		95.9	0.096		95.9	0.16		95.9	0.0551
96	0.133		96	0.0987		96	0.159		96	0.0584
96.1	0.139		96.1	0.0991		96.1	0.158		96.1	0.0565
96.2	0.137		96.2	0.0963		96.2	0.156		96.2	0.0568
96.3	0.136		96.3	0.0984		96.3	0.157		96.3	0.0584
96.4	0.132		96.4	0.0961		96.4	0.161		96.4	0.056
96.5	0.125		96.5	0.0984		96.5	0.163		96.5	0.0552
96.6	0.124		96.6	0.0997		96.6	0.158		96.6	0.0558
96.7	0.126		96.7	0.101		96.7	0.159		96.7	0.0544
96.8	0.122		96.8	0.099		96.8	0.158		96.8	0.0568
96.9	0.116		96.9	0.0989		96.9	0.156		96.9	0.0566
97	0.107		97	0.0994		97	0.155		97	0.0546
97.1	0.105		97.1	0.0977		97.1	0.154		97.1	0.056
97.2	0.0847		97.2	0.0991		97.2	0.151		97.2	0.0561
97.3	0.0802		97.3	0.0959		97.3	0.154		97.3	0.0511
97.4	0.1		97.4	0.093		97.4	0.157		97.4	0.0466
97.5	0.111		97.5	0.0978		97.5	0.159		97.5	0.0463
97.6	0.111		97.6	0.097		97.6	0.158		97.6	0.0453
97.7	0.11		97.7	0.0981		97.7	0.158		97.7	0.0456
97.8	0.106		97.8	0.0947		97.8	0.155		97.8	0.0469
97.9	0.111		97.9	0.0918		97.9	0.152		97.9	0.0456
98	0.112		98	0.0911		98	0.159		98	0.0457
98.1	0.109		98.1	0.0947		98.1	0.158		98.1	0.0492
98.2	0.106		98.2	0.0955		98.2	0.157		98.2	0.0515
98.3	0.107		98.3	0.0952		98.3	0.158		98.3	0.0843
98.4	0.261		98.4	0.0961		98.4	0.162		98.4	0.243
98.5	1.58		98.5	0.0968		98.5	0.691		98.5	0.211
98.6	1.73		98.6	0.0954		98.6	0.748		98.6	0.205
98.7	1.91		98.7	0.0945		98.7	0.719		98.7	0.21
98.8	2.07		98.8	0.0927		98.8	0.706		98.8	0.216
98.9	2.22		98.9	0.0945		98.9	0.699		98.9	0.22
99	2.35		99	0.0935		99	0.696		99	0.226
99.1	2.47		99.1	0.0929		99.1	0.696		99.1	0.233
99.2	2.56		99.2	0.0924		99.2	0.697		99.2	0.234
99.3	2.65		99.3	0.0936		99.3	0.693		99.3	0.238
99.4	2.73		99.4	0.0918		99.4	0.691		99.4	0.244
99.5	2.8		99.5	0.42		99.5	0.695		99.5	0.249
99.6	2.85		99.6	0.679		99.6	0.691		99.6	0.249
99.7	2.9		99.7	0.722		99.7	0.693		99.7	0.249
99.8	2.94		99.8	0.739		99.8	0.69		99.8	0.25
99.9	2.98		99.9	0.753		99.9	0.698		99.9	0.252
100	3.01		100	0.771		100	0.702		100	0.254
100	3.05		100	0.779		100	0.704		100	0.254
100	3.08		100	0.789		100	0.704		100	0.256
100	3.11		100	0.8		100	0.71		100	0.259
100	3.13		100	0.808		100	0.714		100	0.26
101	3.14		101	0.808		101	0.714		101	0.262
101	3.16		101	0.814		101	0.711		101	0.263
101	3.17		101	0.823		101	0.711		101	0.266
101	3.18		101	0.826		101	0.711		101	0.269
101	3.2		101	0.831		101	0.712		101	0.271
101	3.21		101	0.837		101	0.717		101	0.269
101	3.23		101	0.841		101	0.713		101	0.27
101	3.25		101	0.843		101	0.718		101	0.273
101	3.25		101	0.845		101	0.723		101	0.273
101	3.26		101	0.847		101	0.718		101	0.276
102	3.26		102	0.853		102	0.724		102	0.279
102	3.27		102	0.856		102	0.728		102	0.279
102	3.28		102	0.861		102	0.725		102	0.277
102	3.29		102	0.861		102	0.731		102	0.282
102	3.3		102	0.865		102	0.734		102	0.284
102	3.31		102	0.867		102	0.733		102	0.283
102	3.31		102	0.872		102	0.736		102	0.285
102	3.31		102	0.87		102	0.734		102	0.285
102	3.31		102	0.875		102	0.733		102	0.285
102	3.32		102	0.88		102	0.738		102	0.283
103	3.32		103	0.879		103	0.741		103	0.287
103	3.33		103	0.883		103	0.74		103	0.289
103	3.34		103	0.88		103	0.741		103	0.29
103	3.34		103	0.885		103	0.744		103	0.289
103	3.34		103	0.883		103	0.74		103	0.292
103	3.34		103	0.885		103	0.744		103	0.291
103	3.35		103	0.885		103	0.741		103	0.291
103	3.35		103	0.889		103	0.746		103	0.292
103	3.35		103	0.893		103	0.745		103	0.293
103	3.35		103	0.888		103	0.752		103	0.295
104	3.35		104	0.894		104	0.747		104	0.296
104	3.36		104	0.893		104	0.752		104	0.295
104	3.36		104	0.896		104	0.753		104	0.293
104	3.36		104	0.895		104	0.756		104	0.297
104	3.36		104	0.895		104	0.752		104	0.295
104	3.37		104	0.899		104	0.753		104	0.294
104	3.36		104	0.899		104	0.757		104	0.296
104	3.36		104	0.902		104	0.752		104	0.299
104	3.36		104	0.903		104	0.755		104	0.295
104	3.37		104	0.903		104	0.752		104	0.299
105	3.37		105	0.903		105	0.755		105	0.298
105	3.37		105	0.908		105	0.749		105	0.297
105	3.37		105	0.911		105	0.755		105	0.297
105	3.37		105	0.908		105	0.752		105	0.297
105	3.37		105	0.902		105	0.753		105	0.298
105	3.37		105	0.908		105	0.752		105	0.295
105	3.37		105	0.91		105	0.757		105	0.295
105	3.37		105	0.908		105	0.75		105	0.3
105	3.38		105	0.909		105	0.756		105	0.301
105	3.37		105	0.911		105	0.758		105	0.303
106	3.37		106	0.912		106	0.759		106	0.3
106	3.38		106	0.915		106	0.762		106	0.301
106	3.38		106	0.912		106	0.759		106	0.3
106	3.38		106	0.911		106	0.761		106	0.302
106	3.38		106	0.913		106	0.759		106	0.304
106	3.38		106	0.918		106	0.76		106	0.301
106	3.38		106	0.916		106	0.763		106	0.3
106	3.38		106	0.915		106	0.76		106	0.305
106	3.38		106	0.917		106	0.759		106	0.303
106	3.38		106	0.915		106	0.766		106	0.305
107	3.39		107	0.917		107	0.764		107	0.307
107	3.38		107	0.917		107	0.761		107	0.309
107	3.38		107	0.918		107	0.766		107	0.307
107	3.38		107	0.92		107	0.762		107	0.309
107	3.38		107	0.919		107	0.763		107	0.31
107	3.38		107	0.919		107	0.761		107	0.307
107	3.38		107	0.917		107	0.766		107	0.308
107	3.38		107	0.919		107	0.766		107	0.308
107	3.38		107	0.921		107	0.767		107	0.308
107	3.39		107	0.92		107	0.767		107	0.311
108	3.38		108	0.924		108	0.766		108	0.309
108	3.38		108	0.921		108	0.766		108	0.309
108	3.39		108	0.925		108	0.765		108	0.309
108	3.39		108	0.925		108	0.768		108	0.307
108	3.39		108	0.926		108	0.765		108	0.305
108	3.38		108	0.925		108	0.77		108	0.306
108	3.39		108	0.928		108	0.772		108	0.304
108	3.39		108	0.932		108	0.767		108	0.306
108	3.39		108	0.928		108	0.772		108	0.308
108	3.39		108	0.926		108	0.769		108	0.307
109	3.38		109	0.928		109	0.769		109	0.306
109	3.38		109	0.926		109	0.767		109	0.307
109	3.38		109	0.929		109	0.773		109	0.306
109	3.39		109	0.932		109	0.766		109	0.31
109	3.39		109	0.933		109	0.768		109	0.307
109	3.39		109	0.931		109	0.768		109	0.31
109	3.39		109	0.935		109	0.768		109	0.313
109	3.38		109	0.928		109	0.77		109	0.314
109	3.38		109	0.93		109	0.768		109	0.314
109	3.37		109	0.932		109	0.769		109	0.314
110	3.38		110	0.926		110	0.771		110	0.309
110	3.38		110	0.93		110	0.769		110	0.309
110	3.38		110	0.932		110	0.77		110	0.309
110	3.39		110	0.93		110	0.773		110	0.31
110	3.38		110	0.929		110	0.769		110	0.307
110	3.38		110	0.932		110	0.77		110	0.308
110	3.38		110	0.93		110	0.769		110	0.309
110	3.37		110	0.928		110	0.774		110	0.31
110	3.38		110	0.926		110	0.772		110	0.31
110	3.38		110	0.926		110	0.769		110	0.311
111	3.38		111	0.928		111	0.774		111	0.311
111	3.38		111	0.931		111	0.772		111	0.309
111	3.39		111	0.93		111	0.773		111	0.312
111	3.39		111	0.931		111	0.773		111	0.311
111	3.39		111	0.931		111	0.771		111	0.311
111	3.39		111	0.931		111	0.774		111	0.309
111	3.39		111	0.931		111	0.772		111	0.315
111	3.4		111	0.929		111	0.774		111	0.31
111	3.39		111	0.933		111	0.773		111	0.311
111	3.39		111	0.932		111	0.772		111	0.31
112	3.39		112	0.93		112	0.776		112	0.312
112	3.39		112	0.933		112	0.774		112	0.309
112	3.39		112	0.932		112	0.777		112	0.314
112	3.39		112	0.937		112	0.776		112	0.315
112	3.4		112	0.932		112	0.774		112	0.315
112	3.4		112	0.937		112	0.777		112	0.315
112	3.4		112	0.934		112	0.774		112	0.311
112	3.39		112	0.933		112	0.777		112	0.311
112	3.39		112	0.938		112	0.779		112	0.31
112	3.39		112	0.936		112	0.775		112	0.309
113	3.39		113	0.937		113	0.775		113	0.31
113	3.39		113	0.935		113	0.777		113	0.307
113	3.39		113	0.935		113	0.776		113	0.305
113	3.39		113	0.935		113	0.773		113	0.304
113	3.39		113	0.941		113	0.78		113	0.304
113	3.39		113	0.939		113	0.774		113	0.303
113	3.4		113	0.935		113	0.775		113	0.307
113	3.4		113	0.937		113	0.778		113	0.304
113	3.39		113	0.939		113	0.776		113	0.306
113	3.4		113	0.941		113	0.777		113	0.3
114	3.4		114	0.939		114	0.779		114	0.304
114	3.4		114	0.938		114	0.78		114	0.3
114	3.4		114	0.94		114	0.78		114	0.308
114	3.39		114	0.943		114	0.779		114	0.31
114	3.39		114	0.943		114	0.782		114	0.311
114	3.39		114	0.943		114	0.777		114	0.312
114	3.39		114	0.944		114	0.783		114	0.306
114	3.39		114	0.948		114	0.781		114	0.308
114	3.39		114	0.945		114	0.779		114	0.311
114	3.4		114	0.944		114	0.779		114	0.312
115	3.4		115	0.943		115	0.779		115	0.31
115	3.4		115	0.944		115	0.775		115	0.309
115	3.4		115	0.943		115	0.78		115	0.311
115	3.4		115	0.946		115	0.777		115	0.312
115	3.41		115	0.945		115	0.778		115	0.311
115	3.4		115	0.944		115	0.778		115	0.316
115	3.4		115	0.945		115	0.776		115	0.313
115	3.4		115	0.945		115	0.78		115	0.315
115	3.4		115	0.945		115	0.781		115	0.315
115	3.4		115	0.942		115	0.78		115	0.316
116	3.4		116	0.947		116	0.777		116	0.315
116	3.4		116	0.947		116	0.779		116	0.318
116	3.4		116	0.947		116	0.776		116	0.316
116	3.4		116	0.943		116	0.778		116	0.317
116	3.41		116	0.946		116	0.774		116	0.316
116	3.4		116	0.946		116	0.777		116	0.319
116	3.4		116	0.947		116	0.779		116	0.315
116	3.4		116	0.95		116	0.778		116	0.315
116	3.4		116	0.947		116	0.778		116	0.314
116	3.41		116	0.947		116	0.779		116	0.314
117	3.4		117	0.946		117	0.777		117	0.317
117	3.41		117	0.948		117	0.783		117	0.316
117	3.4		117	0.948		117	0.777		117	0.316
117	3.4		117	0.946		117	0.777		117	0.318
117	3.4		117	0.947		117	0.778		117	0.317
117	3.4		117	0.945		117	0.776		117	0.319
117	3.41		117	0.947		117	0.776		117	0.315
117	3.41		117	0.946		117	0.775		117	0.315
117	3.4		117	0.942		117	0.775		117	0.318
117	3.4		117	0.946		117	0.773		117	0.315
118	3.4		118	0.949		118	0.773		118	0.315
118	3.4		118	0.948		118	0.778		118	0.312
118	3.4		118	0.946		118	0.778		118	0.31
118	3.4		118	0.949		118	0.778		118	0.31
118	3.4		118	0.947		118	0.782		118	0.31
118	3.4		118	0.95		118	0.78		118	0.312
118	3.39		118	0.951		118	0.783		118	0.315
118	3.4		118	0.949		118	0.788		118	0.311
118	3.4		118	0.949		118	0.783		118	0.311
118	3.4		118	0.95		118	0.78		118	0.203
119	3.05		119	0.947		119	0.784		119	0.111
119	2.05		119	0.951		119	0.212		119	0.133
119	1.8		119	0.952		119	0.233		119	0.14
119	1.64		119	0.949		119	0.237		119	0.142
119	1.52		119	0.95		119	0.239		119	0.143
119	1.42		119	0.955		119	0.242		119	0.142
119	1.34		119	0.949		119	0.238		119	0.123
119	1.26		119	0.954		119	0.24		119	0.118
119	1.19		119	0.957		119	0.239		119	0.117
119	1.12		119	0.953		119	0.237		119	0.119
120	1.08		120	0.955		120	0.236		120	0.12
120	1.04		120	0.402		120	0.237		120	0.123
120	0.998		120	0.308		120	0.235		120	0.118
120	0.962		120	0.288		120	0.229		120	0.116
120	0.926		120	0.276		120	0.231		120	0.112
120	0.857		120	0.267		120	0.228		120	0.112
120	0.809		120	0.26		120	0.223		120	0.119
120	0.791		120	0.252		120	0.223		120	0.122
120	0.766		120	0.248		120	0.217		120	0.112
120	0.758		120	0.239		120	0.217		120	0.101
121	0.748		121	0.231		121	0.216		121	0.113
121	0.716		121	0.226		121	0.212		121	0.104
121	0.691		121	0.225		121	0.215		121	0.107
121	0.674		121	0.221		121	0.212		121	0.111
121	0.667		121	0.217		121	0.208		121	0.113
121	0.657		121	0.211		121	0.209		121	0.117
121	0.635		121	0.201		121	0.205		121	0.107
121	0.619		121	0.2		121	0.206		121	0.102
121	0.604		121	0.203		121	0.207		121	0.101
121	0.6		121	0.197		121	0.203		121	0.0997
122	0.595		122	0.199		122	0.203		122	0.102
122	0.584		122	0.191		122	0.2		122	0.0956
122	0.539		122	0.191		122	0.199		122	0.0918
122	0.522		122	0.189		122	0.196		122	0.0958
122	0.516		122	0.186		122	0.195		122	0.0908
122	0.512		122	0.18		122	0.195		122	0.1
122	0.489		122	0.179		122	0.192		122	0.0984
122	0.495		122	0.176		122	0.192		122	0.096
122	0.497		122	0.173		122	0.192		122	0.102
122	0.486		122	0.172		122	0.192		122	0.103
123	0.475		123	0.172		123	0.19		123	0.101
123	0.465		123	0.173		123	0.188		123	0.0977
123	0.456		123	0.171		123	0.189		123	0.0972
123	0.444		123	0.167		123	0.188		123	0.0938
123	0.427		123	0.164		123	0.186		123	0.089
123	0.407		123	0.162		123	0.188		123	0.088
123	0.403		123	0.159		123	0.186		123	0.0939
123	0.406		123	0.157		123	0.184		123	0.1
123	0.41		123	0.157		123	0.187		123	0.0983
123	0.405		123	0.157		123	0.185		123	0.0996
124	0.397		124	0.153		124	0.186		124	0.0996
124	0.385		124	0.156		124	0.184		124	0.0989
124	0.372		124	0.155		124	0.182		124	0.101
124	0.364		124	0.153		124	0.183		124	0.0999
124	0.36		124	0.15		124	0.179		124	0.1
124	0.361		124	0.146		124	0.18		124	0.0927
124	0.358		124	0.144		124	0.179		124	0.092
124	0.347		124	0.144		124	0.179		124	0.0898
124	0.342		124	0.144		124	0.18		124	0.0847
124	0.325		124	0.143		124	0.18		124	0.0838
125	0.326		125	0.141		125	0.178		125	0.0864
125	0.302		125	0.134		125	0.183		125	0.0897
125	0.296		125	0.137		125	0.178		125	0.0885
125	0.293		125	0.141		125	0.179		125	0.0823
125	0.308		125	0.137		125	0.178		125	0.0869
125	0.319		125	0.133		125	0.177		125	0.084
125	0.319		125	0.133		125	0.177		125	0.0841
125	0.315		125	0.133		125	0.176		125	0.0798
125	0.304		125	0.132		125	0.177		125	0.0785
125	0.297		125	0.134		125	0.176		125	0.0856
126	0.293		126	0.134		126	0.176		126	0.0831
126	0.294		126	0.132		126	0.176		126	0.0857
126	0.287		126	0.132		126	0.173		126	0.0856
126	0.278		126	0.133		126	0.171		126	0.0843
126	0.273		126	0.133		126	0.169		126	0.0843
126	0.271		126	0.131		126	0.167		126	0.084
126	0.27		126	0.129		126	0.169		126	0.0831
126	0.265		126	0.123		126	0.17		126	0.0847
126	0.257		126	0.122		126	0.17		126	0.0818
126	0.251		126	0.128		126	0.17		126	0.0798
127	0.251		127	0.123		127	0.172		127	0.0789
127	0.25		127	0.125		127	0.171		127	0.0776
127	0.253		127	0.126		127	0.169		127	0.0746
127	0.25		127	0.124		127	0.167		127	0.0793
127	0.251		127	0.121		127	0.167		127	0.0793
127	0.246		127	0.12		127	0.161		127	0.0762
127	0.244		127	0.12		127	0.16		127	0.0806
127	0.241		127	0.121		127	0.162		127	0.0796
127	0.245		127	0.119		127	0.163		127	0.077
127	0.245		127	0.124		127	0.161		127	0.0751
128	0.236		128	0.124		128	0.163		128	0.0782
128	0.218		128	0.119		128	0.159		128	0.0765
128	0.202		128	0.116		128	0.158		128	0.0739
128	0.201		128	0.121		128	0.159		128	0.0715
128	0.2		128	0.122		128	0.156		128	0.0731
128	0.2		128	0.118		128	0.161		128	0.0758
128	0.201		128	0.113		128	0.161		128	0.0765
128	0.201		128	0.115		128	0.155		128	0.0749
128	0.192		128	0.114		128	0.155		128	0.0711
128	0.197		128	0.119		128	0.154		128	0.0692
129	0.202		129	0.118		129	0.157		129	0.0677
129	0.208		129	0.117		129	0.159		129	0.0692
129	0.214		129	0.119		129	0.159		129	0.07
129	0.217		129	0.114		129	0.158		129	0.0672
129	0.211		129	0.11		129	0.16		129	0.0704
129	0.208		129	0.116		129	0.156		129	0.0692
129	0.206		129	0.117		129	0.154		129	0.0707
129	0.194		129	0.112		129	0.157		129	0.0732
129	0.18		129	0.115		129	0.157		129	0.0731
129	0.176		129	0.118		129	0.159		129	0.0709
130	0.179		130	0.112		130	0.16		130	0.0757
130	0.181		130	0.11		130	0.159		130	0.0732
130	0.185		130	0.113		130	0.156		130	0.0729
130	0.184		130	0.116		130	0.159		130	0.0723
130	0.185		130	0.116		130	0.159		130	0.0714
130	0.191		130	0.116		130	0.163		130	0.0747
130	0.193		130	0.116		130	0.159		130	0.0716
130	0.193		130	0.118		130	0.16		130	0.074
130	0.188		130	0.118		130	0.159		130	0.0718
130	0.177		130	0.117		130	0.16		130	0.0667
131	0.174		131	0.118		131	0.158		131	0.0682
131	0.176		131	0.118		131	0.158		131	0.0649
131	0.177		131	0.114		131	0.161		131	0.0672
131	0.18		131	0.113		131	0.159		131	0.0629
131	0.183		131	0.106		131	0.157		131	0.0634
131	0.181		131	0.107		131	0.157		131	0.0648
131	0.178		131	0.107		131	0.157		131	0.0653
131	0.175		131	0.112		131	0.153		131	0.061
131	0.173		131	0.114		131	0.152		131	0.0689
131	0.169		131	0.118		131	0.15		131	0.0725
132	0.162		132	0.115		132	0.15		132	0.0735
132	0.159		132	0.11		132	0.148		132	0.0664
132	0.159		132	0.106		132	0.148		132	0.0706
132	0.161		132	0.11		132	0.151		132	0.0731
132	0.16		132	0.115		132	0.153		132	0.0698
132	0.156		132	0.114		132	0.153		132	0.0726
132	0.152		132	0.113		132	0.154		132	0.0711
132	0.146		132	0.11		132	0.151		132	0.0739
132	0.134		132	0.11		132	0.152		132	0.0663
132	0.128		132	0.11		132	0.155		132	0.0679
133	0.133		133	0.111		133	0.157		133	0.0677
133	0.13		133	0.111		133	0.161		133	0.0668
133	0.134		133	0.103		133	0.161		133	0.0672
133	0.144		133	0.108		133	0.159		133	0.0659
133	0.148		133	0.107		133	0.161		133	0.0688
133	0.149		133	0.104		133	0.16		133	0.0684
133	0.144		133	0.107		133	0.157		133	0.0662
133	0.145		133	0.108		133	0.154		133	0.0682
133	0.141		133	0.107		133	0.155		133	0.0715
133	0.144		133	0.104		133	0.153		133	0.0695
134	0.14		134	0.106		134	0.155		134	0.0674
134	0.125		134	0.104		134	0.151		134	0.0663
134	0.127		134	0.107		134	0.155		134	0.0696
134	0.136		134	0.0989		134	0.155		134	0.0664
134	0.12		134	0.103		134	0.154		134	0.0677
134	0.121		134	0.0978		134	0.154		134	0.0682
134	0.117		134	0.101		134	0.154		134	0.0692
134	0.119		134	0.101		134	0.156		134	0.0676
134	0.116		134	0.102		134	0.157		134	0.0675
134	0.117		134	0.106		134	0.152		134	0.0684
135	0.133		135	0.0965		135	0.153		135	0.0694
135	0.14		135	0.0959		135	0.151		135	0.068
135	0.125		135	0.0958		135	0.151		135	0.0701
135	0.0891		135	0.102		135	0.152		135	0.0689
135	0.0985		135	0.105		135	0.154		135	0.0683
135	0.116		135	0.106		135	0.155		135	0.0682
135	0.117		135	0.105		135	0.154		135	0.0676
135	0.1		135	0.106		135	0.152		135	0.0705
135	0.119		135	0.104		135	0.149		135	0.071
135	0.124		135	0.103		135	0.151		135	0.068
136	0.111		136	0.103		136	0.148		136	0.0689
136	0.0913		136	0.0992		136	0.146		136	0.0671
136	0.0962		136	0.0963		136	0.147		136	0.0692
136	0.107		136	0.0987		136	0.144		136	0.0691
136	0.119		136	0.102		136	0.147		136	0.067
136	0.13		136	0.104		136	0.15		136	0.0703
136	0.105		136	0.104		136	0.148		136	0.0676
136	0.116		136	0.101		136	0.146		136	0.0682
136	0.126		136	0.101		136	0.15		136	0.0701
136	0.111		136	0.101		136	0.15		136	0.0713
137	0.112		137	0.1		137	0.149		137	0.0706
137	0.124		137	0.101		137	0.149		137	0.0705
137	0.121		137	0.102		137	0.152		137	0.0715
137	0.122		137	0.0991		137	0.154		137	0.0667
137	0.125		137	0.0962		137	0.157		137	0.0655
137	0.128		137	0.0962		137	0.156		137	0.0679
137	0.112		137	0.0953		137	0.159		137	0.0674
137	0.103		137	0.094		137	0.161		137	0.0679
137	0.118		137	0.0946		137	0.162		137	0.0665
137	0.119		137	0.0944		137	0.163		137	0.0658
138	0.114		138	0.0967		138	0.163		138	0.0669
138	0.113		138	0.0974		138	0.164		138	0.0639
138	0.113		138	0.096		138	0.16		138	0.0684
138	0.11		138	0.0961		138	0.163		138	0.064
138	0.104		138	0.0945		138	0.163		138	0.0621
138	0.089		138	0.0916		138	0.161		138	0.0625
138	0.0901		138	0.0942		138	0.16		138	0.0618
138	0.107		138	0.098		138	0.162		138	0.0596
138	0.106		138	0.0956		138	0.162		138	0.061
138	0.0944		138	0.0967		138	0.163		138	0.0621
139	0.0972		139	0.0963		139	0.162		139	0.136
139	0.542		139	0.0949		139	0.162		139	0.245
139	1.58		139	0.0963		139	0.816		139	0.215
139	1.76		139	0.097		139	0.751		139	0.212
139	1.93		139	0.0944		139	0.725		139	0.215
139	2.09		139	0.0979		139	0.712		139	0.222
139	2.21		139	0.0962		139	0.707		139	0.219
139	2.33		139	0.0945		139	0.703		139	0.22
139	2.46		139	0.0954		139	0.699		139	0.221
139	2.57		139	0.0931		139	0.702		139	0.221
140	2.65		140	0.0973		140	0.698		140	0.224
140	2.73		140	0.0969		140	0.695		140	0.228
140	2.79		140	0.552		140	0.695		140	0.231
140	2.85		140	0.702		140	0.699		140	0.241
140	2.9		140	0.725		140	0.698		140	0.243
140	2.94		140	0.74		140	0.698		140	0.249
140	2.98		140	0.749		140	0.697		140	0.255
140	3.01		140	0.754		140	0.701		140	0.259
140	3.05		140	0.764		140	0.705		140	0.263
140	3.07		140	0.773		140	0.707		140	0.255
141	3.1		141	0.778		141	0.707		141	0.261
141	3.12		141	0.786		141	0.711		141	0.262
141	3.14		141	0.793		141	0.707		141	0.268
141	3.16		141	0.799		141	0.707		141	0.274
141	3.17		141	0.803		141	0.71		141	0.275
141	3.19		141	0.809		141	0.713		141	0.276
141	3.21		141	0.817		141	0.713		141	0.282
141	3.22		141	0.819		141	0.713		141	0.282
141	3.22		141	0.825		141	0.717		141	0.284
141	3.24		141	0.828		141	0.717		141	0.283
142	3.24		142	0.832		142	0.719		142	0.286
142	3.25		142	0.834		142	0.72		142	0.289
142	3.26		142	0.837		142	0.721		142	0.291
142	3.27		142	0.838		142	0.726		142	0.287
142	3.28		142	0.841		142	0.727		142	0.289
142	3.29		142	0.845		142	0.724		142	0.288
142	3.3		142	0.847		142	0.732		142	0.287
142	3.3		142	0.849		142	0.731		142	0.285
142	3.31		142	0.854		142	0.731		142	0.286
142	3.31		142	0.851		142	0.735		142	0.284
143	3.32		143	0.854		143	0.739		143	0.288
143	3.32		143	0.856		143	0.738		143	0.285
143	3.33		143	0.859		143	0.738		143	0.287
143	3.33		143	0.86		143	0.741		143	0.289
143	3.33		143	0.864		143	0.74		143	0.293
143	3.33		143	0.862		143	0.741		143	0.292
143	3.34		143	0.867		143	0.744		143	0.292
143	3.34		143	0.867		143	0.74		143	0.294
143	3.34		143	0.868		143	0.743		143	0.298
143	3.34		143	0.871		143	0.738		143	0.298
144	3.34		144	0.87		144	0.741		144	0.301
144	3.34		144	0.873		144	0.746		144	0.303
144	3.35		144	0.871		144	0.743		144	0.303
144	3.35		144	0.876		144	0.742		144	0.304
144	3.36		144	0.876		144	0.747		144	0.302
144	3.36		144	0.877		144	0.748		144	0.305
144	3.35		144	0.878		144	0.75		144	0.307
144	3.36		144	0.881		144	0.749		144	0.305
144	3.36		144	0.881		144	0.752		144	0.302
144	3.35		144	0.883		144	0.751		144	0.303
145	3.36		145	0.881		145	0.753		145	0.303
145	3.36		145	0.884		145	0.753		145	0.306
145	3.36		145	0.885		145	0.753		145	0.305
145	3.36		145	0.888		145	0.749		145	0.305
145	3.36		145	0.887		145	0.751		145	0.307
145	3.36		145	0.887		145	0.751		145	0.307
145	3.36		145	0.885		145	0.75		145	0.309
145	3.37		145	0.886		145	0.75		145	0.308
145	3.37		145	0.887		145	0.754		145	0.309
145	3.37		145	0.892		145	0.752		145	0.312
146	3.37		146	0.888		146	0.752		146	0.31
146	3.36		146	0.891		146	0.752		146	0.312
146	3.36		146	0.891		146	0.752		146	0.311
146	3.36		146	0.891		146	0.753		146	0.312
146	3.36		146	0.894		146	0.751		146	0.312
146	3.37		146	0.893		146	0.75		146	0.314
146	3.37		146	0.891		146	0.753		146	0.313
146	3.37		146	0.895		146	0.752		146	0.317
146	3.37		146	0.894		146	0.75		146	0.318
146	3.38		146	0.895		146	0.751		146	0.316
147	3.38		147	0.891		147	0.752		147	0.318
147	3.38		147	0.893		147	0.754		147	0.319
147	3.37		147	0.894		147	0.757		147	0.322
147	3.38		147	0.895		147	0.751		147	0.322
147	3.38		147	0.898		147	0.754		147	0.322
147	3.38		147	0.895		147	0.753		147	0.32
147	3.38		147	0.898		147	0.757		147	0.317
147	3.38		147	0.892		147	0.754		147	0.316
147	3.38		147	0.893		147	0.757		147	0.319
147	3.38		147	0.897		147	0.757		147	0.323
148	3.38		148	0.892		148	0.758		148	0.321
148	3.38		148	0.888		148	0.756		148	0.319
148	3.38		148	0.89		148	0.759		148	0.321
148	3.38		148	0.896		148	0.754		148	0.32
148	3.38		148	0.894		148	0.754		148	0.316
148	3.38		148	0.898		148	0.754		148	0.32
148	3.38		148	0.897		148	0.756		148	0.323
148	3.38		148	0.897		148	0.756		148	0.32
148	3.39		148	0.894		148	0.756		148	0.321
148	3.39		148	0.894		148	0.754		148	0.322
149	3.39		149	0.897		149	0.756		149	0.323
149	3.38		149	0.899		149	0.754		149	0.325
149	3.38		149	0.9		149	0.758		149	0.327
149	3.38		149	0.899		149	0.756		149	0.327
149	3.38		149	0.902		149	0.762		149	0.324
149	3.38		149	0.901		149	0.755		149	0.327
149	3.39		149	0.902		149	0.761		149	0.329
149	3.38		149	0.902		149	0.755		149	0.327
149	3.39		149	0.901		149	0.76		149	0.324
149	3.39		149	0.902		149	0.764		149	0.325
150	3.39		150	0.902		150	0.764		150	0.329
150	3.39		150	0.902		150	0.761		150	0.325
150	3.39		150	0.904		150	0.761		150	0.326
150	3.39		150	0.903		150	0.76		150	0.327
150	3.39		150	0.904		150	0.763		150	0.328
150	3.39		150	0.905		150	0.763		150	0.328
150	3.39		150	0.902		150	0.765		150	0.33
150	3.39		150	0.909		150	0.763		150	0.33
150	3.4		150	0.903		150	0.761		150	0.329
150	3.4		150	0.904		150	0.765		150	0.329
151	3.39		151	0.907		151	0.768		151	0.329
151	3.4		151	0.908		151	0.764		151	0.327
151	3.39		151	0.907		151	0.765		151	0.328
151	3.4		151	0.906		151	0.762		151	0.328
151	3.4		151	0.907		151	0.764		151	0.326
151	3.39		151	0.91		151	0.764		151	0.327
151	3.39		151	0.914		151	0.765		151	0.328
151	3.39		151	0.91		151	0.765		151	0.329
151	3.39		151	0.91		151	0.767		151	0.327
151	3.39		151	0.91		151	0.765		151	0.321
152	3.38		152	0.909		152	0.762		152	0.324
152	3.39		152	0.913		152	0.762		152	0.327
152	3.39		152	0.913		152	0.766		152	0.326
152	3.39		152	0.911		152	0.764		152	0.322
152	3.4		152	0.913		152	0.764		152	0.325
152	3.39		152	0.915		152	0.76		152	0.322
152	3.39		152	0.913		152	0.766		152	0.323
152	3.39		152	0.915		152	0.765		152	0.32
152	3.4		152	0.911		152	0.761		152	0.322
152	3.4		152	0.913		152	0.761		152	0.32
153	3.4		153	0.912		153	0.762		153	0.324
153	3.39		153	0.912		153	0.76		153	0.327
153	3.39		153	0.913		153	0.761		153	0.324
153	3.4		153	0.917		153	0.762		153	0.327
153	3.39		153	0.916		153	0.764		153	0.325
153	3.39		153	0.913		153	0.759		153	0.325
153	3.39		153	0.916		153	0.763		153	0.327
153	3.4		153	0.914		153	0.758		153	0.327
153	3.4		153	0.914		153	0.758		153	0.325
153	3.39		153	0.914		153	0.762		153	0.328
154	3.39		154	0.919		154	0.763		154	0.329
154	3.39		154	0.915		154	0.764		154	0.33
154	3.39		154	0.916		154	0.765		154	0.328
154	3.39		154	0.914		154	0.767		154	0.328
154	3.39		154	0.915		154	0.764		154	0.331
154	3.4		154	0.915		154	0.77		154	0.327
154	3.4		154	0.913		154	0.765		154	0.326
154	3.4		154	0.916		154	0.767		154	0.325
154	3.4		154	0.92		154	0.765		154	0.323
154	3.4		154	0.914		154	0.765		154	0.319
155	3.4		155	0.918		155	0.761		155	0.321
155	3.4		155	0.918		155	0.759		155	0.32
155	3.4		155	0.919		155	0.762		155	0.319
155	3.4		155	0.917		155	0.759		155	0.321
155	3.4		155	0.918		155	0.76		155	0.323
155	3.4		155	0.92		155	0.759		155	0.321
155	3.4		155	0.922		155	0.759		155	0.323
155	3.4		155	0.92		155	0.755		155	0.323
155	3.4		155	0.921		155	0.76		155	0.313
155	3.4		155	0.92		155	0.754		155	0.312
156	3.4		156	0.919		156	0.756		156	0.318
156	3.4		156	0.921		156	0.756		156	0.318
156	3.4		156	0.921		156	0.752		156	0.322
156	3.4		156	0.918		156	0.757		156	0.323
156	3.4		156	0.92		156	0.759		156	0.325
156	3.4		156	0.921		156	0.757		156	0.328
156	3.4		156	0.92		156	0.756		156	0.325
156	3.4		156	0.921		156	0.758		156	0.326
156	3.4		156	0.924		156	0.75		156	0.327
156	3.4		156	0.923		156	0.748		156	0.329
157	3.41		157	0.924		157	0.75		157	0.329
157	3.4		157	0.923		157	0.744		157	0.329
157	3.41		157	0.924		157	0.742		157	0.329
157	3.4		157	0.921		157	0.741		157	0.326
157	3.4		157	0.924		157	0.745		157	0.327
157	3.4		157	0.922		157	0.747		157	0.326
157	3.4		157	0.922		157	0.747		157	0.324
157	3.4		157	0.926		157	0.743		157	0.325
157	3.4		157	0.924		157	0.746		157	0.323
157	3.4		157	0.926		157	0.747		157	0.323
158	3.4		158	0.925		158	0.748		158	0.325
158	3.4		158	0.926		158	0.741		158	0.326
158	3.4		158	0.922		158	0.749		158	0.325
158	3.4		158	0.923		158	0.746		158	0.325
158	3.4		158	0.924		158	0.747		158	0.323
158	3.4		158	0.924		158	0.741		158	0.325
158	3.4		158	0.928		158	0.742		158	0.324
158	3.4		158	0.926		158	0.74		158	0.326
158	3.41		158	0.929		158	0.738		158	0.325
158	3.4		158	0.929		158	0.738		158	0.325
159	3.4		159	0.925		159	0.733		159	0.325
159	3.41		159	0.93		159	0.734		159	0.165
159	2.79		159	0.929		159	0.696		159	0.141
159	1.99		159	0.931		159	0.169		159	0.159
159	1.77		159	0.932		159	0.193		159	0.161
159	1.62		159	0.929		159	0.197		159	0.16
159	1.5		159	0.928		159	0.196		159	0.157
159	1.4		159	0.929		159	0.197		159	0.158
159	1.32		159	0.928		159	0.197		159	0.156
159	1.25		159	0.932		159	0.196		159	0.149
160	1.17		160	0.931		160	0.196		160	0.135
160	1.1		160	0.932		160	0.201		160	0.132
160	1.04		160	0.913		160	0.198		160	0.126
160	0.998		160	0.341		160	0.2		160	0.126
160	0.969		160	0.299		160	0.201		160	0.132
160	0.946		160	0.285		160	0.198		160	0.129
160	0.916		160	0.273		160	0.198		160	0.132
160	0.885		160	0.264		160	0.195		160	0.134
160	0.859		160	0.258		160	0.192		160	0.131
160	0.835		160	0.251		160	0.192		160	0.127
161	0.805		161	0.245		161	0.186		161	0.129
161	0.778		161	0.24		161	0.183		161	0.134
161	0.746		161	0.232		161	0.178		161	0.124
161	0.715		161	0.231		161	0.179		161	0.123
161	0.694		161	0.226		161	0.178		161	0.127
161	0.684		161	0.216		161	0.175		161	0.117
161	0.673		161	0.21		161	0.173		161	0.11
161	0.66		161	0.208		161	0.175		161	0.11
161	0.642		161	0.206		161	0.173		161	0.11
161	0.628		161	0.206		161	0.171		161	0.111
162	0.614		162	0.196		162	0.171		162	0.115
162	0.598		162	0.199		162	0.168		162	0.115
162	0.561		162	0.195		162	0.169		162	0.112
162	0.534		162	0.194		162	0.173		162	0.109
162	0.528		162	0.19		162	0.17		162	0.116
162	0.515		162	0.184		162	0.168		162	0.116
162	0.512		162	0.185		162	0.167		162	0.118
162	0.513		162	0.182		162	0.171		162	0.117
162	0.483		162	0.18		162	0.174		162	0.12
162	0.488		162	0.174		162	0.17		162	0.116
163	0.487		163	0.175		163	0.172		163	0.114
163	0.475		163	0.177		163	0.166		163	0.114
163	0.459		163	0.173		163	0.165		163	0.113
163	0.449		163	0.166		163	0.164		163	0.112
163	0.437		163	0.165		163	0.163		163	0.107
163	0.432		163	0.164		163	0.166		163	0.11
163	0.429		163	0.164		163	0.165		163	0.109
163	0.414		163	0.165		163	0.166		163	0.108
163	0.407		163	0.164		163	0.165		163	0.0958
163	0.411		163	0.155		163	0.167		163	0.101
164	0.406		164	0.157		164	0.161		164	0.103
164	0.401		164	0.151		164	0.162		164	0.106
164	0.394		164	0.154		164	0.162		164	0.109
164	0.388		164	0.156		164	0.161		164	0.103
164	0.377		164	0.154		164	0.164		164	0.103
164	0.354		164	0.151		164	0.159		164	0.104
164	0.345		164	0.151		164	0.155		164	0.0961
164	0.349		164	0.147		164	0.155		164	0.0906
164	0.348		164	0.142		164	0.151		164	0.0911
164	0.333		164	0.146		164	0.148		164	0.0912
165	0.322		165	0.146		165	0.151		165	0.0949
165	0.319		165	0.146		165	0.148		165	0.0921
165	0.318		165	0.145		165	0.151		165	0.0955
165	0.322		165	0.142		165	0.148		165	0.102
165	0.318		165	0.141		165	0.149		165	0.0983
165	0.306		165	0.141		165	0.151		165	0.0976
165	0.284		165	0.14		165	0.151		165	0.0951
165	0.299		165	0.14		165	0.151		165	0.0918
165	0.303		165	0.138		165	0.151		165	0.0876
165	0.286		165	0.136		165	0.151		165	0.0961
166	0.287		166	0.137		166	0.155		166	0.1
166	0.294		166	0.138		166	0.154		166	0.0972
166	0.289		166	0.137		166	0.153		166	0.0967
166	0.279		166	0.137		166	0.151		166	0.0917
166	0.274		166	0.132		166	0.148		166	0.0867
166	0.257		166	0.129		166	0.149		166	0.0907
166	0.261		166	0.128		166	0.148		166	0.0913
166	0.271		166	0.131		166	0.149		166	0.0935
166	0.267		166	0.126		166	0.145		166	0.0955
166	0.261		166	0.125		166	0.15		166	0.0978
167	0.26		167	0.127		167	0.146		167	0.0958
167	0.267		167	0.12		167	0.15		167	0.0945
167	0.252		167	0.12		167	0.152		167	0.0958
167	0.25		167	0.123		167	0.152		167	0.0942
167	0.246		167	0.121		167	0.151		167	0.0933
167	0.246		167	0.122		167	0.157		167	0.0952
167	0.238		167	0.125		167	0.155		167	0.0915
167	0.23		167	0.122		167	0.156		167	0.0934
167	0.238		167	0.121		167	0.158		167	0.0941
167	0.246		167	0.118		167	0.155		167	0.0943
168	0.244		168	0.122		168	0.152		168	0.0909
168	0.247		168	0.116		168	0.15		168	0.0906
168	0.243		168	0.119		168	0.15		168	0.0864
168	0.231		168	0.116		168	0.147		168	0.0848
168	0.218		168	0.115		168	0.146		168	0.083
168	0.206		168	0.115		168	0.147		168	0.0844
168	0.211		168	0.115		168	0.147		168	0.0855
168	0.219		168	0.116		168	0.151		168	0.0887
168	0.223		168	0.115		168	0.153		168	0.0866
168	0.216		168	0.117		168	0.152		168	0.0819
169	0.199		169	0.11		169	0.153		169	0.0809
169	0.201		169	0.111		169	0.149		169	0.0822
169	0.205		169	0.116		169	0.144		169	0.0866
169	0.204		169	0.113		169	0.144		169	0.0829
169	0.202		169	0.115		169	0.142		169	0.083
169	0.2		169	0.112		169	0.144		169	0.0826
169	0.183		169	0.114		169	0.144		169	0.0814
169	0.147		169	0.113		169	0.144		169	0.0844
169	0.139		169	0.111		169	0.143		169	0.0828
169	0.166		169	0.109		169	0.143		169	0.0876
170	0.176		170	0.108		170	0.14		170	0.0827
170	0.184		170	0.11		170	0.141		170	0.082
170	0.19		170	0.113		170	0.143		170	0.0791
170	0.196		170	0.11		170	0.142		170	0.0779
170	0.194		170	0.113		170	0.142		170	0.0824
170	0.186		170	0.109		170	0.144		170	0.0841
170	0.183		170	0.103		170	0.139		170	0.0825
170	0.182		170	0.1		170	0.142		170	0.077
170	0.182		170	0.102		170	0.14		170	0.0749
170	0.18		170	0.106		170	0.138		170	0.0807
171	0.17		171	0.108		171	0.14		171	0.0802
171	0.153		171	0.11		171	0.142		171	0.0791
171	0.155		171	0.111		171	0.138		171	0.082
171	0.165		171	0.107		171	0.141		171	0.0776
171	0.154		171	0.103		171	0.141		171	0.0755
171	0.145		171	0.107		171	0.143		171	0.0771
171	0.151		171	0.109		171	0.145		171	0.0809
171	0.144		171	0.108		171	0.148		171	0.0815
171	0.15		171	0.105		171	0.146		171	0.078
171	0.155		171	0.106		171	0.149		171	0.0813
172	0.16		172	0.105		172	0.148		172	0.0797
172	0.164		172	0.105		172	0.152		172	0.0799
172	0.151		172	0.102		172	0.151		172	0.082
172	0.149		172	0.105		172	0.147		172	0.0754
172	0.141		172	0.105		172	0.145		172	0.0784
172	0.144		172	0.105		172	0.145		172	0.0833
172	0.153		172	0.104		172	0.146		172	0.0884
172	0.158		172	0.104		172	0.148		172	0.0855
172	0.162		172	0.104		172	0.152		172	0.0793
172	0.164		172	0.105		172	0.151		172	0.0812
173	0.164		173	0.104		173	0.15		173	0.0795
173	0.162		173	0.102		173	0.148		173	0.0748
173	0.161		173	0.105		173	0.145		173	0.0751
173	0.152		173	0.106		173	0.147		173	0.0756
173	0.149		173	0.105		173	0.148		173	0.0787
173	0.143		173	0.107		173	0.145		173	0.0798
173	0.134		173	0.107		173	0.145		173	0.0836
173	0.121		173	0.102		173	0.147		173	0.0851
173	0.126		173	0.103		173	0.15		173	0.0881
173	0.14		173	0.106		173	0.148		173	0.0845
174	0.12		174	0.102		174	0.148		174	0.086
174	0.114		174	0.102		174	0.15		174	0.0878
174	0.113		174	0.101		174	0.148		174	0.0851
174	0.109		174	0.101		174	0.152		174	0.0882
174	0.127		174	0.0918		174	0.146		174	0.087
174	0.141		174	0.0964		174	0.147		174	0.0876
174	0.136		174	0.0969		174	0.148		174	0.0888
174	0.139		174	0.1		174	0.149		174	0.086
174	0.147		174	0.0951		174	0.149		174	0.0849
174	0.15		174	0.0973		174	0.147		174	0.0861
175	0.144		175	0.0949		175	0.148		175	0.0857
175	0.138		175	0.0949		175	0.144		175	0.0806
175	0.13		175	0.0985		175	0.144		175	0.0833
175	0.122		175	0.0991		175	0.141		175	0.0822
175	0.116		175	0.0981		175	0.14		175	0.0835
175	0.113		175	0.0984		175	0.142		175	0.0843
175	0.102		175	0.0966		175	0.14		175	0.0801
175	0.112		175	0.0987		175	0.138		175	0.0803
175	0.114		175	0.1		175	0.136		175	0.082
175	0.115		175	0.0956		175	0.135		175	0.0783
176	0.118		176	0.0974		176	0.138		176	0.0816
176	0.125		176	0.0991		176	0.14		176	0.079
176	0.108		176	0.0985		176	0.136		176	0.0774
176	0.1		176	0.101		176	0.133		176	0.0789
176	0.0837		176	0.0993		176	0.137		176	0.0734
176	0.098		176	0.0948		176	0.135		176	0.0736
176	0.111		176	0.0941		176	0.136		176	0.0746
176	0.117		176	0.0961		176	0.136		176	0.0697
176	0.119		176	0.0961		176	0.134		176	0.0743
176	0.123		176	0.0973		176	0.136		176	0.0771
177	0.12		177	0.0955		177	0.134		177	0.078
177	0.112		177	0.0962		177	0.136		177	0.0727
177	0.114		177	0.0962		177	0.132		177	0.0731
177	0.112		177	0.098		177	0.139		177	0.0722
177	0.104		177	0.0953		177	0.136		177	0.0752
177	0.102		177	0.094		177	0.136		177	0.068
177	0.0968		177	0.0995		177	0.134		177	0.0693
177	0.106		177	0.0938		177	0.137		177	0.069
177	0.11		177	0.0977		177	0.139		177	0.0668
177	0.123		177	0.0968		177	0.141		177	0.0695
178	0.107		178	0.0918		178	0.141		178	0.0695
178	0.112		178	0.0945		178	0.143		178	0.0743
178	0.1		178	0.0948		178	0.141		178	0.0753
178	0.101		178	0.0993		178	0.139		178	0.0777
178	0.0943		178	0.099		178	0.141		178	0.0757
178	0.0981		178	0.0986		178	0.143		178	0.0783
178	0.0998		178	0.0979		178	0.148		178	0.0735
178	0.101		178	0.0951		178	0.15		178	0.0772
178	0.0951		178	0.0977		178	0.15		178	0.0779
178	0.105		178	0.099		178	0.149		178	0.0783
179	0.112		179	0.0975		179	0.151		179	0.0786
179	0.0941		179	0.0913		179	0.148		179	0.0761
179	0.0698		179	0.0919		179	0.152		179	0.188

## Sheet: Figure 2d
CO2-Pd/TiO2
X-axis	1	2	3	Y-axis-average	Y-axis-error
Time（h）	CH4 evolution (μmol g-1)
0	0	0	0	0	0
1	94.18	103.71	117.21	105.04	9.45
2	184.67	187.9	198.87	190.48	6.08
3	240.73	239.24	248.01	242.66	3.83
4	281.13	286.76	295.09	287.66	5.73
CO2-Pd-HPP-TiO2
X-axis	1	2	3	Y-axis-average	Y-error
Time（h）	CH4 evolution (μmol g-1)
0	0	0	0	0	0
1	48.01	47.97	47.93	47.97	0.03
2	87.13	85.11	87.19	86.48	0.97
3	121.91	116.56	128.02	122.16	4.68
4	154.57	145.35	164.5	154.81	7.82
Air-Pd/TiO2
X-axis	1	2	3	Y-axis-average	Y-error
Time（h）	CH4 evolution (μmol g-1)
0	0	0	0	0	0
1	2.73	2.6	2.88	2.74	0.11
2	5.43	5.1	5.53	5.35	0.19
3	8.53	8.11	9.13	8.59	0.42
4	11.07	10.36	11.63	11.02	0.52
Air-Pd-HPP-TiO2
X-axis	1	2	3	Y-axis-average	Y-error
Time（h）	CH4 evolution (μmol g-1)
0	0	0	0	0	0
1	11.71	11.11	10.74	11.18	0.4
2	24.36	19.56	23.56	22.49	2.1
3	33.73	34.29	33.22	33.75	0.44
4	39.74	43.1	38.55	40.46	1.93

## Sheet: Figure 2e
Pd/TiO2--0.15% CO2/N2
X-axis	1	2	3	Y-axis-average	Y-error	1	2	3	Y-axis-average	Y-error
	Conversion of CO2 (%)-1 h					Conversion of CO2 (%)-2 h
1	6.59	6.35	6.04	6.33	0.22	11.6	11.28	11.93	11.6	0.26
Pd/TiO2--Air
X-axis	1	2	3	Y-axis-average	Y-error	1	2	3	Y-axis-average	Y-error
	Conversion of CO2 (%)-1 h					Conversion of CO2 (%)-2 h
1.2	1.91	1.69	1.91	1.83	0.1	2.74	2.58	2.74	2.68	0.07
Pd-HPP-TiO2-0.15% CO2/N2
X-axis	1	2	3	Y-axis-average	Y-error	1	2	3	Y-axis-average	Y-error
	Conversion of CO2 (%)-1 h					Conversion of CO2 (%)-2 h
1.6	3.09	2.78	2.99	2.95	0.13	4.92	5.92	5.7	5.51	0.43
Pd-HPP-TiO2-Air
X-axis	1	2	3	Y-axis-average	Y-error	1	2	3	Y-axis-average	Y-error
	Conversion of CO2 (%)-1 h					Conversion of CO2 (%)-2 h
1.8	6.27	7.16	7.16	6.86	0.42	12.14	11.88	10.91	11.64	0.53

## Sheet: Figure 2f
Pd/TiO2
X-axis	1	2	3	Y-axis-average	Y-error
O2（vol%）	CH4 evolution (μmol g-1 h-1)
0	101.41	96.98	104.85	101.08	3.22
0.2	34.08	34.69	31.3	33.36	1.47
0.5	22.8	23.59	22.49	22.96	0.47
1	13.49	16.59	11.93	14.01	1.94
2	9.84	8.8	10.93	9.86	0.87
5	6.62	6.71	6.14	6.49	0.25
Pd-HPP-TiO2
X-axis	1	2	3	Y-axis-average	Y-error
O2（vol%）	CH4 evolution (μmol g-1 h-1)
0	46.63	46.17	46.66	46.49	0.22
0.2	36.03	37.76	33.52	35.77	1.74
0.5	34.5	35.11	33.11	34.24	0.84
1	30.47	29.06	31.17	30.23	0.88
2	27.49	25.07	28.27	26.94	1.36
5	22.5	24.97	20.04	22.51	2.01

## Sheet: Figure 3a
Pd-HPP-TiO2					Pd-HPP					TiO2
X-axis	Y-axis	X-axis	Y-axis		X-axis	Y-axis	X-axis	Y-axis		X-axis	Y-axis	X-axis	Y-axis
Relative pressure (P/P0)	Volume adsorbed (cm3 g-1)	Relative pressure (P/P0)	Volume adsorbed (cm3 g-1)		Relative pressure (P/P0)	Volume adsorbed (cm3 g-1)	Relative pressure (P/P0)	Volume adsorbed (cm3 g-1)		Relative pressure(P/P0)	Volume adsorbed(cm3 g-1)	Relative pressure(P/P0)	Volume adsorbed(cm3 g-1)
4.32653e-06	9.09366	0.96931	181.364		2.63111e-06	9.28109	0.96384	457.611		0.00126	7.90548	0.96749	81.96
3.04799e-05	18.2709	0.94283	174.247		3.94195e-06	18.7794	0.93924	455.804		0.00904	10.8786	0.93466	79.645
0.000191836	26.9487	0.91827	169.669		5.08824e-06	28.0767	0.9131	453.953		0.01903	11.994	0.91074	78.6632
0.000681074	34.6685	0.89054	165.905		4.81622e-06	37.5305	0.88775	452.189		0.03776	13.2169	0.88435	77.7882
0.00192	41.1176	0.86686	163.334		5.66911e-06	46.9441	0.86253	450.405		0.06388	14.4389	0.86097	77.1698
0.00406	46.3714	0.84717	161.469		7.24723e-06	56.3844	0.84368	449.032		0.08859	15.4271	0.84185	76.6757
0.00695	50.6054	0.79339	157.029		8.95918e-06	65.8628	0.78899	445.087		0.11344	16.3654	0.78704	75.454
0.01037	54.1326	0.74529	153.385		1.13379e-05	75.3068	0.7384	441.283		0.13876	17.308	0.73894	74.3674
0.03507	63.3438	0.69475	149.808		1.45632e-05	84.7509	0.68762	437.253		0.1631	18.1918	0.68892	72.9868
0.0628	68.5915	0.64416	146.303		1.85663e-05	94.1673	0.63711	433.079		0.18952	19.1791	0.64192	70.5054
0.08639	71.9747	0.59691	143.011		2.53508e-05	103.591	0.587	428.537		0.20308	19.6732	0.60292	60.2046
0.11392	75.4363	0.54595	139.521		3.45061e-05	112.963	0.53624	423.629		0.25899	21.7858	0.55286	39.6082
0.13895	78.2799	0.4957	135.666		4.85918e-05	122.402	0.48664	417.906		0.30858	23.7305	0.49399	33.0812
0.16403	81.0156	0.45635	118.342		6.68315e-05	131.753	0.43662	411.612		0.35939	25.8322	0.44151	29.6221
0.18903	83.6193	0.39595	111.229		9.80143e-05	141.08	0.38566	404.541		0.40936	28.0555	0.39104	27.0713
0.20251	85.1095	0.34534	106.707		0.000145046	150.355	0.33594	396.758		0.46019	30.5386	0.34099	24.8728
0.25551	90.07	0.29475	102.279		0.000220059	159.557	0.28611	387.678		0.51028	33.3446	0.29176	22.8348
0.30498	94.6245	0.24445	97.7952		0.000336525	168.733	0.23655	376.945		0.55949	36.699	0.24199	20.8597
0.35433	99.1252	0.19418	93.1768		0.000524314	177.701	0.18752	364.212		0.60921	40.9329	0.19238	18.9687
0.40499	103.667	0.14412	88.2141		0.000817505	186.415	0.13896	348.319		0.65826	46.4786	0.1429	17.0967
0.45315	108.024	0.09963	83.2803		0.00126	194.713	0.10099	332.655		0.70538	53.9883	0.09565	15.3101
0.50317	112.495	0.04868	76.1347		0.00192	202.649	0.05151	303.544		0.75161	64.14	0.0479	13.3109
0.55285	117.017				0.00283	209.984	0.02547	281.987		0.79829	73.6666
0.60378	121.616				0.00401	216.749	0.01753	262.99		0.85664	76.9549
0.65388	126.305				0.00552	222.88	0.01098	256.009		0.88432	77.6659
0.70487	131.17				0.00732	228.414				0.90962	78.4531
0.75453	136.185				0.0094	233.401				0.93437	79.4448
0.80492	141.531				0.01173	237.848				0.95961	80.8055
0.85554	147.448				0.03467	260.962				0.98357	83.3189
0.87764	150.61				0.06541	277.298				0.99855	89.8059
0.90329	154.59				0.08662	285.353
0.92738	158.976				0.11125	293.377
0.95232	165.205				0.13569	300.379
0.97153	173.011				0.17139	309.467
0.99003	187.542				0.19629	315.179
					0.2632	329.589
					0.31206	338.963
					0.36271	348.192
					0.4118	356.85
					0.46217	365.257
					0.51015	373.239
					0.55987	381.296
					0.61008	389.514
					0.65969	397.313
					0.70905	405.243
					0.75911	413.291
					0.80806	421.148
					0.858	429.524
					0.88056	433.373
					0.90639	437.516
					0.92946	441.655
					0.95509	446.381
					0.9788	451.424
					0.99646	461.526

## Sheet: Figure3b
Pd-HPP			Pd-HPP-TiO2			TiO2
X-axis	Y-axis		X-axis	Y-axis		X-axis	Y-axis
Pore diameter (nm)	Differential Pore Volume（cm3/g）		Pore diameter (nm)	Differential Pore Volume（cm3/g）		Pore diameter (nm)	Differential Pore Volume（cm3/g）
0.64092	0.96228		0.67659	0.02183		0.64092	0
0.67659	1.46129		0.69443	0.04133		0.67659	0
0.69443	1.55356		0.7301	0.04084		0.69443	0
0.7301	1.16255		0.76577	0.02446		0.7301	0
0.76577	1.07394		0.80144	0		0.76577	0
0.80144	0.87292		0.83711	0		0.80144	0
0.83711	0.58764		0.87278	0		0.83711	0
0.87278	0.29245		0.90845	0		0.87278	0
0.90845	0.06115		0.96195	0		0.90845	0
0.96195	0.01205		0.99762	0		0.96195	0
0.99762	0.10508		1.05113	0		0.99762	0
1.05113	0.31791		1.0868	0.01663		1.05113	0
1.0868	0.59888		1.1403	0.07842		1.0868	0
1.1403	0.73031		1.19381	0.129		1.1403	0
1.19381	0.90147		1.24731	0.15749		1.19381	0
1.24731	0.98341		1.30082	0.17475		1.24731	0
1.30082	0.97701		1.35432	0.12571		1.30082	0
1.35432	0.76813		1.42566	0.08346		1.35432	0
1.42566	0.67058		1.47917	0.04264		1.42566	0
1.47917	0.61858		1.54338	0.0243		1.47917	0
1.54338	0.45936		1.62898	0.0489		1.54338	0
1.62898	0.50467		1.68606	0.06532		1.62898	0
1.68606	0.53258		1.77166	0.04951		1.68606	0
1.77166	0.43699		1.85727	0.02963		1.77166	0
1.85727	0.37284		1.94288	0.01745		1.85727	0
1.94288	0.25168		2.02849	0		1.94288	0
2.02849	0.09753		2.1141	0		2.02849	0
2.1141	0		2.1997	0		2.1141	0
2.1997	0.02087		2.31385	0.00426		2.1997	0
2.31385	0.21087		2.39946	0.03083		2.31385	0
2.39946	0.46605		2.5136	0.04818		2.39946	0
2.5136	0.59483		2.62774	0.05501		2.5136	0
2.62774	0.68319		2.74189	0.04574		2.62774	0.03035
2.74189	0.60196		2.88457	0.03906		2.74189	0.06832
2.88457	0.56193		2.99871	0.03893		2.88457	0.10462
2.99871	0.543		3.14139	0.0372		2.99871	0.13133
3.14139	0.50291		3.28407	0.04042		3.14139	0.13317
3.28407	0.51858		3.42675	0.03428		3.28407	0.13908
3.42675	0.45492		3.59797	0.02444		3.42675	0.11852
3.59797	0.37096		3.76918	0.01966		3.59797	0.08815
3.76918	0.3516		3.91186	0.01433		3.76918	0.07142
3.91186	0.31105		4.11162	0.0189		3.91186	0.06489
4.11162	0.334		4.28283	0.02587		4.11162	0.10164
4.28283	0.39993		4.48258	0.02346		4.28283	0.16865
4.48258	0.39596		4.68234	0.01401		4.48258	0.20995
4.68234	0.37834		4.88209	0.01932		4.68234	0.24966
4.88209	0.36482		5.11038	0.02525		4.88209	0.29821
5.11038	0.37295		5.33866	0.01707		5.11038	0.35718
5.33866	0.32615		5.59549	0.0098		5.33866	0.35935
5.59549	0.25926		5.85231	0		5.59549	0.32693
5.85231	0.20268		6.10914	0.00775		5.85231	0.30115
6.10914	0.19651		6.36596	0.01704		6.10914	0.32036
6.36596	0.21303		6.67986	0.0122		6.36596	0.35713
6.67986	0.2394		6.96522	0.00837		6.67986	0.42071
6.96522	0.23832		7.27911	0		6.96522	0.43411
7.27911	0.16716		7.62154	0		7.27911	0.31637
7.62154	0.13947		7.96398	0.00952		7.62154	0.20364
7.96398	0.15933		8.30641	0.01312		7.96398	0.11754
8.30641	0.1814		8.67738	0		8.30641	0.05547
8.67738	0.17352		9.07688	0		8.67738	0.02105
9.07688	0.18541		9.47638	0.00917		9.07688	0.02133
9.47638	0.18486		9.90442	0.01207		9.47638	0.03306
9.90442	0.12646		10.361	0		9.90442	0.02752
10.361	0.02417		10.8176	0		10.361	0
10.8176	0		11.3027	0		10.8176	0
11.3027	0.04009		11.8163	0		11.3027	0
11.8163	0.13321		12.3585	0.00777		11.8163	0.01355
12.3585	0.20914		12.9292	0.01161		12.3585	0.03407
12.9292	0.20073		13.5	0.00243		12.9292	0.03985
13.5	0.09972		14.0992	0.00288		13.5	0.01931
14.0992	0.08265		14.727	0.00275		14.0992	0.01418
14.727	0.08207		15.4119	0.00178		14.727	0.01448
15.4119	0.0674		16.0967	0.00241		15.4119	0.01335
16.0967	0.07855		16.8101	0.00197		16.0967	0.01672
16.8101	0.06917		17.5806	0.00124		16.8101	0.01441
17.5806	0.05034		18.3796	0.00212		17.5806	0.01048
18.3796	0.06482		19.2072	0.00211		18.3796	0.01433
19.2072	0.06324		20.0632	0.00137		19.2072	0.01508
20.0632	0.04659		20.9764	0.00188		20.0632	0.01251
20.9764	0.05717		21.9181	0.00172		20.9764	0.01663
21.9181	0.05444		22.8883	0.00102		21.9181	0.01622
22.8883	0.03569		23.9441	0.000893382		22.8883	0.01089
23.9441	0.0327		25	0.00103		23.9441	0.01001
25	0.03955		26.1414	0.00106		25	0.01298
26.1414	0.02875		27.3114	0.000754162		26.1414	0.01242
27.3114	0.01391		28.5384	0.000780217		27.3114	0.00528
28.5384	0.01132		29.8225	0.00127		28.5384	0
29.8225	0.01684		31.1637	0.00133		29.8225	0
31.1637	0.01735		32.562	0.00088715		31.1637	0
32.562	0.01249		34.0459	0.00101		32.562	0
34.0459	0.01886		35.5583	0.00159		34.0459	0
35.5583	0.03519		37.1848	0.00152		35.5583	0
37.1848	0.04115		38.8399	0.000869185		37.1848	0.00411
38.8399	0.02998		40.6092	0.000838318		38.8399	0.00579
40.6092	0.03635		42.4355	0.00114		40.6092	0.00989
42.4355	0.06089		44.3188	0.00101		42.4355	0.01944
44.3188	0.06503		46.3164	0.000618763		44.3188	0.02287
46.3164	0.04716		48.3995	0.000547812		46.3164	0.01901
48.3995	0.04336		50.5968	0.000586195		48.3995	0.01996
50.5968	0.04829		52.8796	0.000470125		50.5968	0.02588
52.8796	0.04042		55.2481	0.000426628		52.8796	0.02432
55.2481	0.03815		57.7308	0.000395224		55.2481	0.02576
57.7308	0.03642		60.3275	0.000227759		57.7308	0.027
60.3275	0.02034		63.0385	0		60.3275	0.01665
63.0385	0		65.8921	0		63.0385	0
65.8921	0		68.8598	0		65.8921	0
68.8598	0		71.9417	0		68.8598	0
71.9417	0		75.1948	0		71.9417	0
75.1948	0		78.5906	0		75.1948	0
78.5906	0		82.1005	0		78.5906	0
82.1005	0		85.8102	0		82.1005	0
85.8102	0		89.6625	0		85.8102	0
89.6625	0		93.7147	0		89.6625	0
93.7147	0		97.938	0		93.7147	0
97.938	0		99.9926	0.00217		97.938	0
99.9926	0

## Sheet: Figure3c
Pd-HPP-TiO2
CO2					O2
X-axis	Y-axis	X-axis	Y-axis		X-axis	Y-axis	X-axis	Y-axis
Relative pressure (P/P0)	Gas uptake (cm3 g-1)	Relative pressure (P/P0)	Gas uptake (cm3 g-1)		Relative pressure (P/P0)	Gas uptake (cm3 g-1)	Relative pressure (P/P0)	Gas uptake (cm3 g-1)
0	0	0.95767	53.0984		0	0	0.92911	4.44321
0.00786	2.29561	0.93876	52.1849		0.00576	0.06156	0.87691	4.36012
0.01562	3.50175	0.88595	51.3855		0.01568	0.12612	0.825	4.27126
0.02675	5.23169	0.81148	49.7764		0.02345	0.17669	0.79216	4.21132
0.04295	9.21314	0.77176	48.8902		0.04786	0.37199	0.74058	4.11409
0.0686	12.4304	0.71916	47.5813		0.06786	0.4786	0.68854	4.00764
0.10195	15.8372	0.66889	46.2408		0.10368	0.67357	0.63561	3.89314
0.13203	18.4859	0.61905	44.8176		0.1327	0.84524	0.58463	3.77925
0.16342	20.905	0.56924	43.292		0.16449	1.00723	0.533	3.65788
0.19468	23.0741	0.51941	41.7089		0.19477	1.18573	0.47995	3.52528
0.22464	24.977	0.46952	40.0084		0.22616	1.33002	0.42807	3.38688
0.25595	26.811	0.41968	38.1653		0.25694	1.48738	0.37703	3.23421
0.28644	28.4844	0.36937	36.1583		0.28817	1.63265	0.32429	3.07585
0.31752	30.0726	0.31942	33.9422		0.31839	1.79092	0.27265	2.90659
0.34835	31.5677	0.27074	31.5555		0.34939	1.94512	0.22078	2.71709
0.37897	32.9856	0.22211	28.8804		0.37912	2.09068	0.16893	2.50455
0.40889	34.2773	0.17411	25.8343		0.4086	2.23697	0.11714	2.25438
0.43821	35.5253	0.1253	22.0937		0.43895	2.39141	0.06551	1.9253
0.46838	36.7716	0.07755	17.6393		0.4685	2.53992	0.02743	1.57113
0.49838	37.9512	0.04598	13.7604		0.49912	2.67749	0.004	0.5166
0.52885	39.1243	0.00505	5.70536		0.52844	2.76159
0.55823	40.2023				0.55892	2.94716
0.58871	41.2858				0.58902	3.03685
0.61854	42.3123				0.61903	3.21073
0.64873	43.3386				0.64893	3.34506
0.67843	44.3135				0.67875	3.45531
0.70844	45.197				0.70878	3.60628
0.73895	46.1208				0.73895	3.68603
0.7682	47.0008				0.76872	3.87395
0.79964	47.9635				0.79907	3.97352
0.82818	48.8004				0.82889	4.08247
0.85954	49.6676				0.85895	4.18687
0.88816	50.4321				0.88861	4.21951
0.91908	51.2813				0.91913	4.33594
0.94851	52.0626				0.94891	4.47605
0.97962	52.8217				0.97911	4.5602
1.00794	53.8057				1.00855	4.79461

## Sheet: Figure3d
Pd/TiO2
CO2					O2
X-axis	Y-axis	X-axis	Y-axis (CO2)		X-axis	Y-axis	X-axis	Y-axis
Relative pressure (P/P0)	Gas uptake (cm3 g-1)	Relative pressure (P/P0)	Gas uptake (cm3 g-1)		Relative pressure (P/P0)	Gas uptake (cm3 g-1)	Relative pressure (P/P0)	Gas uptake (cm3 g-1)
0.98643	6.52548	0	0		0	0	0.98765	2.73554
0.93979	6.43557	0.00654	0.09953		0.00567	0.02676	0.93543	2.72332
0.88313	6.28943	0.01512	0.18812		0.01369	0.0533	0.87887	2.71864
0.81178	6.11439	0.02434	0.28333		0.02765	0.09948	0.81458	2.6588
0.77288	6.00349	0.04843	0.56931		0.04779	0.17555	0.7717	2.61999
0.71746	5.83234	0.06784	0.76737		0.06804	0.24163	0.71787	2.50364
0.66991	5.62889	0.10399	1.06573		0.1037	0.34117	0.6701	2.41669
0.61841	5.44535	0.13252	1.33372		0.13246	0.42982	0.61903	2.28438
0.56923	5.2338	0.16457	1.5923		0.16451	0.54578	0.56953	2.1748
0.5187	5.01368	0.19483	1.84892		0.19495	0.68937	0.51909	2.08049
0.46875	4.76922	0.22647	2.07798		0.22613	0.77223	0.4692	1.95684
0.4194	4.51297	0.25674	2.29913		0.25691	0.87152	0.41915	1.83849
0.36819	4.21805	0.28839	2.5149		0.28769	0.96251	0.36899	1.72443
0.319	3.91903	0.31868	2.72233		0.31894	1.05927	0.31923	1.5888
0.2684	3.59111	0.349	2.93173		0.34877	1.12612	0.26923	1.43134
0.22013	3.26383	0.37919	3.14179		0.37904	1.19208	0.22032	1.28134
0.17204	2.92302	0.40871	3.31916		0.40898	1.29436	0.17215	1.12204
0.12318	2.54973	0.4392	3.49606		0.43894	1.37384	0.12353	0.93207
0.07506	2.14758	0.46897	3.68892		0.46887	1.44908	0.07514	0.75336
0.04241	1.85118	0.49898	3.89721		0.4991	1.55174	0.04249	0.65233
0.00469	1.13141	0.52936	4.07413		0.52896	1.61778	0.00446	0.44017
0.00221	0.57665	0.55877	4.2464		0.55882	1.66518	0	0
0	0	0.58898	4.39622		0.58921	1.74492
		0.61885	4.52637		0.61911	1.82488
		0.64912	4.67926		0.64875	1.9056
		0.67857	4.8537		0.679	1.97566
		0.70934	4.99758		0.70928	1.99125
		0.73906	5.16077		0.7385	2.09095
		0.76867	5.33686		0.7691	2.15468
		0.79886	5.46826		0.79881	2.20702
		0.82943	5.58224		0.82943	2.31134
		0.8591	5.73494		0.85864	2.32437
		0.8894	5.88579		0.88989	2.44544
		0.91857	5.98478		0.91855	2.51344
		0.94909	6.15033		0.94991	2.56666
		0.9787	6.25115		0.97874	2.65852
		1.00948	6.53873		1.00935	2.75426

[truncated: 41 more sheets: Figure4a, Figure5a, Figure5b, Figure5c, Figure5d, Figure5e, Figure5f, FigureS1, FigureS2, FigureS3a, FigureS3b, FigureS3c, FigureS3d, FigureS4, FigureS5, FigureS6, FigureS7, FigureS8a, FigureS8b, FigureS9a …]
